# Supplementary material for: Pan‐genome and multi‐parental framework for high‐resolution trait dissection in melon (Cucumis melo)
Source: Plant J. 2022 Nov 23;112(6):1525–42. doi: 10.1111/tpj.16021 (PMC10100132; doi:10.1111/tpj.16021)
Supplement: Supplementary file 2 — Table S1. Nanopore long‐read sequencing statistics and genetic PCA coordinates of MelonCore25 [file TPJ-112-1525-s009.xlsx]

## Sheet: Sheet1
Sup. Table 1: Nanopore long-read sequencing statistics and genetic PCA coordinates of MelonCore25
Line Short Name	Total Bases in ONT Reads (Mb)	ONT Reads Median Length (bp)	ONT Reads Median Quality (Phred)	Total ONT Read Number	ONT Reads N50 (bp)	Total ONT Coverage	ONT Assembly Coverage (ONT Phred>7)	Illumina Reads Coverage	Genetic PCA1	Genetic PCA2
ARJ	29,000.4	9,488	10.2	1,921,573	12,582	80	72	34	0.0653493	0.0762602
AY	27,134.0	8,926	9.5	1,642,730	16,882	74	53	26	0.102486	0.0757458
BAHC	27,119.0	10,726	10.4	1,253,039	14,351	76	60	33	-0.400421	0.016387
BDR	27,459.4	9,362	10.1	2,877,721	15,742	75	57	38	0.110522	0.0858208
BEL	24,971.3	9,494	10.0	1,670,891	12,549	69	54	31	0.025618	-0.0510862
DOYA	22,940.0	6,500	10.4	2,919,311	11,905	63	49	25	0.0228953	0.0673871
DUD	22,923.8	9,302	10.5	2,276,438	13,971	64	49	34	-0.149803	0.0502317
DUL	23,291.8	11,743	9.5	1,696,553	20,246	64	57	28	0.050125	-0.12926
ESL	20,155.6	6,638	9.7	2,784,750	8,828	56	39	52	-0.39371	0.0142779
INB	21,817.2	8,284	10.1	2,182,569	13,085	60	45	80	0.0619829	0.0605102
KRY	19,860.8	13,807	9.8	996,338	21,049	54	54	55	0.0830032	0.0131642
NA	27,987.1	13,990	10.2	680,734	22,640	77	80	49	0.111522	0.0849908
NDD1	28,011.5	6,964	10.2	1,809,939	10,414	77	59	52	0.0251184	-0.110421
NY	19,170.3	11,569	9.4	1,025,764	18,709	53	39	32	0.0803678	-0.0132433
OHG	24,362.2	24,061	10.3	721,518	41,607	65	54	64	-0.4053	0.0168388
PI161375	21,867.9	7,362	9.2	2,324,767	10,306	61	44	36	-0.394628	0.0153187
PI164323	27,492.4	4,549	9.9	3,165,678	8,719	76	53	47	-0.194398	0.0539069
PI414723	48,499.0	14,803	10.2	2,927,659	23,486	134	101	50	-0.132303	0.0673697
PSR	21,813.9	8,576	10.1	1,952,029	12,167	60	44	63	0.116522	0.0910708
QME	31,966.2	11,527	10.4	901,498	14,818	89	70	57	-0.302233	0.0383655
SAS	19,072.8	11,753	10.6	1,478,697	16,097	53	41	58	-0.403474	0.0159523
TAD	31,720.5	6,269	9.5	1,667,753	16,307	86	72	35	0.104893	0.0417714
TOG	23,721.1	10,298	9.3	1,349,199	14,333	66	46	52	-0.397674	0.0115628
TVT	26,802.8	7,942	9.8	2,826,068	13,987	73	55	56	0.110007	0.0876533
VEP	23,256.2	9,174	9.6	2,883,422	15,667	64	48	29	0.0406879	-0.114684
