# Supplementary material for: Pan‐genome and multi‐parental framework for high‐resolution trait dissection in melon (Cucumis melo)
Source: Plant J. 2022 Nov 23;112(6):1525–42. doi: 10.1111/tpj.16021 (PMC10100132; doi:10.1111/tpj.16021)
Supplement: Supplementary file 3 — Table S2. Large SVs across MelonCore25 [file TPJ-112-1525-s008.xlsx]

## Sheet: Sup.Table2_INV_and_TRANS_min2k_
Sup. Table 2: Large SVs across MelonCore25
SV_type	chr	bp_start	bp_end	seq_name	length	N_genomes	ARJ	AY	BAHC	BDR	BEL	DOYA	DUD	DUL	ESL	INB	KRY	NA	NDD1	NY	OHG	PI161	PI164	PI414	PSR	QME	SAS	TAD	TOG	TVT	VEP	target_seq_name
INV	chr01	623614	628738	chr01:623614-628738	5124	3	0	0	0	0	0	0	0	0	0	0	0	0	0	0	0	0	1	0	0	1	0	0	0	0	1
INV	chr01	2169244	2233376	chr01:2169244-2233376	64132	16	1	1	0	1	1	0	1	1	0	1	1	1	1	1	0	0	1	0	1	0	0	1	0	1	1
INV	chr01	2169244	2233703	chr01:2169244-2233703	64459	2	0	0	0	0	0	1	0	0	0	0	0	0	0	0	0	0	0	1	0	0	0	0	0	0	0
INV	chr01	3399201	3401357	chr01:3399201-3401357	2156	3	1	0	0	0	0	0	0	0	0	1	0	0	0	0	0	0	0	0	0	1	0	0	0	0	0
INV	chr01	3401357	3567153	chr01:3401357-3567153	165796	2	0	0	1	0	0	0	0	0	0	0	0	0	0	0	1	0	0	0	0	0	0	0	0	0	0
INV	chr01	3567153	3571385	chr01:3567153-3571385	4232	1	1	0	0	0	0	0	0	0	0	0	0	0	0	0	0	0	0	0	0	0	0	0	0	0	0
INV	chr01	3567153	3589096	chr01:3567153-3589096	21943	1	0	0	0	0	0	0	0	0	0	0	0	0	0	0	0	0	0	0	0	1	0	0	0	0	0
INV	chr01	4770302	4795068	chr01:4770302-4795068	24766	2	0	1	0	0	0	0	0	0	0	1	0	0	0	0	0	0	0	0	0	0	0	0	0	0	0
INV	chr01	6515520	6553680	chr01:6515520-6553680	38160	6	0	0	1	0	0	0	0	0	1	0	0	0	0	0	1	1	0	0	0	0	1	0	1	0	0
INV	chr01	6515713	6553680	chr01:6515713-6553680	37967	1	0	0	0	0	0	0	0	0	0	1	0	0	0	0	0	0	0	0	0	0	0	0	0	0	0
INV	chr01	6515713	6557562	chr01:6515713-6557562	41849	2	0	0	0	0	0	0	1	0	0	0	0	0	0	0	0	0	0	0	0	1	0	0	0	0	0
INV	chr01	6679574	6683955	chr01:6679574-6683955	4381	1	0	1	0	0	0	0	0	0	0	0	0	0	0	0	0	0	0	0	0	0	0	0	0	0	0
INV	chr01	7601529	7605913	chr01:7601529-7605913	4384	1	0	0	0	0	0	0	0	0	0	0	0	0	0	0	0	0	0	0	0	0	0	0	1	0	0
INV	chr01	8228388	8233893	chr01:8228388-8233893	5505	1	0	0	1	0	0	0	0	0	0	0	0	0	0	0	0	0	0	0	0	0	0	0	0	0	0
INV	chr01	8228388	8235668	chr01:8228388-8235668	7280	2	0	0	0	0	0	0	0	0	0	0	0	0	0	0	1	0	0	0	0	0	0	0	1	0	0
INV	chr01	8588908	8626905	chr01:8588908-8626905	37997	1	0	0	0	0	1	0	0	0	0	0	0	0	0	0	0	0	0	0	0	0	0	0	0	0	0
INV	chr01	9124719	9134311	chr01:9124719-9134311	9592	3	0	1	0	1	0	1	0	0	0	0	0	0	0	0	0	0	0	0	0	0	0	0	0	0	0
INV	chr01	9124719	9146461	chr01:9124719-9146461	21742	1	0	0	0	0	0	0	1	0	0	0	0	0	0	0	0	0	0	0	0	0	0	0	0	0	0
INV	chr01	9126281	9146461	chr01:9126281-9146461	20180	1	0	0	0	0	0	0	0	0	1	0	0	0	0	0	0	0	0	0	0	0	0	0	0	0	0
INV	chr01	9662096	10448308	chr01:9662096-10448308	786212	5	0	0	1	0	0	0	0	0	0	0	0	0	0	0	1	1	0	0	0	0	1	0	1	0	0
INV	chr01	10439554	10522270	chr01:10439554-10522270	82716	1	0	0	0	0	0	0	0	0	0	0	0	0	0	0	0	0	1	0	0	0	0	0	0	0	0
INV	chr01	10510748	11339127	chr01:10510748-11339127	828379	1	0	0	0	0	0	0	0	0	1	0	0	0	0	0	0	0	0	0	0	0	0	0	0	0	0
INV	chr01	10522270	11142723	chr01:10522270-11142723	620453	4	0	0	1	0	0	0	0	0	0	0	0	0	0	0	1	0	0	0	0	0	1	0	1	0	0
INV	chr01	10588086	11142723	chr01:10588086-11142723	554637	1	0	0	0	0	0	0	0	0	0	0	0	0	0	0	0	1	0	0	0	0	0	0	0	0	0
INV	chr01	11510256	11512512	chr01:11510256-11512512	2256	4	0	0	1	0	0	0	0	0	0	0	0	0	0	0	1	1	0	0	0	0	0	0	1	0	0
INV	chr01	12401413	12420313	chr01:12401413-12420313	18900	6	0	0	1	0	0	0	0	0	1	0	0	0	0	0	1	1	0	0	0	0	1	0	1	0	0
INV	chr01	12511853	12521416	chr01:12511853-12521416	9563	1	0	0	0	0	0	0	0	0	0	0	0	0	0	0	0	0	0	0	0	0	0	0	1	0	0
INV	chr01	12511855	12521416	chr01:12511855-12521416	9561	1	0	0	0	0	0	0	0	0	0	0	0	0	0	0	0	1	0	0	0	0	0	0	0	0	0
INV	chr01	12511856	12521416	chr01:12511856-12521416	9560	1	0	0	1	0	0	0	0	0	0	0	0	0	0	0	0	0	0	0	0	0	0	0	0	0	0
INV	chr01	13027589	13033839	chr01:13027589-13033839	6250	1	0	0	0	0	0	0	0	0	0	0	0	0	0	1	0	0	0	0	0	0	0	0	0	0	0
INV	chr01	16555778	16562800	chr01:16555778-16562800	7022	1	0	0	1	0	0	0	0	0	0	0	0	0	0	0	0	0	0	0	0	0	0	0	0	0	0
INV	chr01	16557036	16562800	chr01:16557036-16562800	5764	2	0	0	0	0	0	0	0	0	0	0	0	0	0	0	0	1	0	0	0	0	0	0	1	0	0
INV	chr01	16742076	16756767	chr01:16742076-16756767	14691	6	0	0	0	0	1	1	0	1	0	0	0	0	1	1	0	0	0	0	0	0	0	0	0	0	1
INV	chr01	17071955	17074241	chr01:17071955-17074241	2286	2	0	0	0	0	1	0	1	0	0	0	0	0	0	0	0	0	0	0	0	0	0	0	0	0	0
INV	chr01	17273285	17280467	chr01:17273285-17280467	7182	2	0	0	0	0	1	0	0	0	0	0	0	0	0	0	0	0	0	0	0	0	0	1	0	0	0
INV	chr01	17337675	17350777	chr01:17337675-17350777	13102	1	0	0	0	0	1	0	0	0	0	0	0	0	0	0	0	0	0	0	0	0	0	0	0	0	0
INV	chr01	17919024	17984771	chr01:17919024-17984771	65747	1	0	0	0	0	0	0	1	0	0	0	0	0	0	0	0	0	0	0	0	0	0	0	0	0	0
INV	chr01	18744273	18756048	chr01:18744273-18756048	11775	1	0	0	0	0	0	0	0	0	0	0	0	0	0	0	0	0	0	0	0	0	0	1	0	0	0
INV	chr01	18790343	18798231	chr01:18790343-18798231	7888	1	0	0	0	0	0	1	0	0	0	0	0	0	0	0	0	0	0	0	0	0	0	0	0	0	0
INV	chr01	19047958	19072555	chr01:19047958-19072555	24597	1	0	0	0	0	0	0	0	0	0	0	0	0	0	0	0	0	0	0	0	0	0	1	0	0	0
INV	chr01	19998175	20004853	chr01:19998175-20004853	6678	2	0	1	0	0	0	0	0	0	0	1	0	0	0	0	0	0	0	0	0	0	0	0	0	0	0
INV	chr01	21800533	21862269	chr01:21800533-21862269	61736	1	0	0	0	0	0	1	0	0	0	0	0	0	0	0	0	0	0	0	0	0	0	0	0	0	0
INV	chr01	21847913	21862269	chr01:21847913-21862269	14356	1	0	0	0	0	0	0	0	0	0	0	0	0	0	0	0	0	0	0	0	0	0	0	0	0	1
INV	chr01	21862269	21864610	chr01:21862269-21864610	2341	1	0	0	1	0	0	0	0	0	0	0	0	0	0	0	0	0	0	0	0	0	0	0	0	0	0
INV	chr01	21864610	21870972	chr01:21864610-21870972	6362	1	0	0	0	0	0	1	0	0	0	0	0	0	0	0	0	0	0	0	0	0	0	0	0	0	0
INV	chr01	23441454	23577155	chr01:23441454-23577155	135701	1	0	0	0	0	0	0	0	0	0	0	0	0	0	0	0	0	1	0	0	0	0	0	0	0	0
INV	chr01	23441454	23580607	chr01:23441454-23580607	139153	6	0	0	1	0	0	0	0	0	1	0	0	0	0	0	1	1	0	0	0	0	1	0	1	0	0
INV	chr01	23442625	23576753	chr01:23442625-23576753	134128	1	0	0	0	0	0	0	0	0	0	0	0	0	0	0	0	0	0	0	0	1	0	0	0	0	0
INV	chr01	25562702	25591357	chr01:25562702-25591357	28655	1	0	0	1	0	0	0	0	0	0	0	0	0	0	0	0	0	0	0	0	0	0	0	0	0	0
INV	chr01	25562702	25609061	chr01:25562702-25609061	46359	1	0	0	0	0	0	0	0	0	0	0	0	0	0	0	0	1	0	0	0	0	0	0	0	0	0
INV	chr01	25711437	25721020	chr01:25711437-25721020	9583	1	0	0	0	0	0	0	0	0	0	1	0	0	0	0	0	0	0	0	0	0	0	0	0	0	0
INV	chr01	26389567	26425527	chr01:26389567-26425527	35960	1	0	0	0	0	0	0	1	0	0	0	0	0	0	0	0	0	0	0	0	0	0	0	0	0	0
INV	chr01	26923101	26926549	chr01:26923101-26926549	3448	1	0	0	0	0	1	0	0	0	0	0	0	0	0	0	0	0	0	0	0	0	0	0	0	0	0
INV	chr01	29489049	29492111	chr01:29489049-29492111	3062	1	0	1	0	0	0	0	0	0	0	0	0	0	0	0	0	0	0	0	0	0	0	0	0	0	0
INV	chr01	29489049	30627352	chr01:29489049-30627352	1138303	1	1	0	0	0	0	0	0	0	0	0	0	0	0	0	0	0	0	0	0	0	0	0	0	0	0
INV	chr01	29492111	30625212	chr01:29492111-30625212	1133101	1	0	0	0	0	0	0	0	0	0	0	0	0	0	0	0	0	0	0	1	0	0	0	0	0	0
INV	chr01	29492111	31690125	chr01:29492111-31690125	2198014	1	0	0	0	0	0	0	0	0	0	0	1	0	0	0	0	0	0	0	0	0	0	0	0	0	0
INV	chr01	29503698	29510319	chr01:29503698-29510319	6621	1	0	0	0	0	0	0	0	0	0	0	0	0	0	0	0	1	0	0	0	0	0	0	0	0	0
INV	chr01	30625212	31196996	chr01:30625212-31196996	571784	1	0	0	0	0	0	0	0	0	0	0	0	0	0	0	0	0	1	0	0	0	0	0	0	0	0
INV	chr01	30626807	32112346	chr01:30626807-32112346	1485539	1	0	0	0	0	0	0	1	0	0	0	0	0	0	0	0	0	0	0	0	0	0	0	0	0	0
INV	chr01	30626807	32587793	chr01:30626807-32587793	1960986	1	0	0	0	0	0	0	0	0	0	1	0	0	0	0	0	0	0	0	0	0	0	0	0	0	0
INV	chr01	30627125	31196981	chr01:30627125-31196981	569856	1	0	0	0	0	0	0	0	1	0	0	0	0	0	0	0	0	0	0	0	0	0	0	0	0	0
INV	chr01	30627125	31639679	chr01:30627125-31639679	1012554	1	0	0	0	0	0	0	0	0	0	0	0	1	0	0	0	0	0	0	0	0	0	0	0	0	0
INV	chr01	30627340	31591528	chr01:30627340-31591528	964188	1	0	1	0	0	0	0	0	0	0	0	0	0	0	0	0	0	0	0	0	0	0	0	0	0	0
INV	chr01	30627352	31619973	chr01:30627352-31619973	992621	1	0	0	0	1	0	0	0	0	0	0	0	0	0	0	0	0	0	0	0	0	0	0	0	0	0
INV	chr01	30627955	31619973	chr01:30627955-31619973	992018	1	0	0	0	0	0	0	0	0	0	0	0	0	0	0	0	0	0	0	0	0	0	1	0	0	0
INV	chr01	30627956	31619973	chr01:30627956-31619973	992017	1	0	0	0	0	1	0	0	0	0	0	0	0	0	0	0	0	0	0	0	0	0	0	0	0	0
INV	chr01	30632999	31619973	chr01:30632999-31619973	986974	1	0	0	0	0	0	0	0	0	0	0	0	0	0	0	0	0	0	0	0	0	0	0	0	0	1
INV	chr01	30633038	31193206	chr01:30633038-31193206	560168	1	0	0	0	0	0	0	0	0	0	0	0	0	1	0	0	0	0	0	0	0	0	0	0	0	0
INV	chr01	30633280	31196996	chr01:30633280-31196996	563716	5	0	0	0	0	0	0	0	0	1	0	0	0	0	0	1	1	0	0	0	0	1	0	1	0	0
INV	chr01	30636783	31619973	chr01:30636783-31619973	983190	1	0	0	0	0	0	1	0	0	0	0	0	0	0	0	0	0	0	0	0	0	0	0	0	0	0
INV	chr01	31196996	31206829	chr01:31196996-31206829	9833	1	0	0	1	0	0	0	0	0	0	0	0	0	0	0	0	0	0	0	0	0	0	0	0	0	0
INV	chr01	31198588	32587793	chr01:31198588-32587793	1389205	1	0	0	0	0	0	0	0	1	0	0	0	0	0	0	0	0	0	0	0	0	0	0	0	0	0
INV	chr01	31206829	31619973	chr01:31206829-31619973	413144	3	0	0	0	0	0	0	0	0	0	0	0	0	1	0	1	0	0	0	0	0	0	0	1	0	0
INV	chr01	31206829	32617610	chr01:31206829-32617610	1410781	1	0	0	0	0	0	0	0	0	0	0	0	0	0	0	0	0	0	0	0	1	0	0	0	0	0
INV	chr01	31619973	31717012	chr01:31619973-31717012	97039	1	0	0	0	0	0	0	0	0	0	0	0	0	0	0	0	0	0	0	1	0	0	0	0	0	0
INV	chr01	31619973	32058526	chr01:31619973-32058526	438553	1	0	0	0	0	0	0	0	0	1	0	0	0	0	0	0	0	0	0	0	0	0	0	0	0	0
INV	chr01	31619973	32587793	chr01:31619973-32587793	967820	1	0	0	0	0	0	0	0	0	0	0	0	0	0	1	0	0	0	0	0	0	0	0	0	0	0
INV	chr01	31619973	32595687	chr01:31619973-32595687	975714	1	0	0	0	0	0	0	0	0	0	0	0	0	0	0	0	0	0	1	0	0	0	0	0	0	0
INV	chr01	31639679	31690125	chr01:31639679-31690125	50446	1	0	0	0	0	0	0	0	0	0	0	0	0	0	0	0	0	0	0	0	0	0	0	1	0	0
INV	chr01	31642559	32069769	chr01:31642559-32069769	427210	1	0	0	0	0	0	0	0	0	0	0	0	0	1	0	0	0	0	0	0	0	0	0	0	0	0
INV	chr01	31690125	31711694	chr01:31690125-31711694	21569	1	0	0	0	0	0	0	0	0	0	0	0	0	0	0	1	0	0	0	0	0	0	0	0	0	0
INV	chr01	32057869	32073663	chr01:32057869-32073663	15794	1	0	0	0	0	0	0	0	0	0	0	0	0	0	0	0	0	0	0	0	0	0	0	1	0	0
INV	chr01	32586599	32613947	chr01:32586599-32613947	27348	1	0	0	0	0	0	0	0	0	0	0	1	0	0	0	0	0	0	0	0	0	0	0	0	0	0
INV	chr01	32587793	32597693	chr01:32587793-32597693	9900	1	0	0	0	0	1	0	0	0	0	0	0	0	0	0	0	0	0	0	0	0	0	0	0	0	0
INV	chr01	32587793	32695568	chr01:32587793-32695568	107775	1	1	0	0	0	0	0	0	0	0	0	0	0	0	0	0	0	0	0	0	0	0	0	0	0	0
INV	chr01	32587793	32731866	chr01:32587793-32731866	144073	1	0	0	0	0	0	0	0	0	0	0	0	0	0	0	0	0	0	0	0	0	1	0	0	0	0
INV	chr01	32595687	32709553	chr01:32595687-32709553	113866	4	0	0	1	0	0	0	0	0	0	0	0	0	0	0	1	1	0	0	0	0	0	0	1	0	0
INV	chr01	32597693	32617828	chr01:32597693-32617828	20135	2	0	0	0	0	0	0	0	1	0	0	0	0	0	0	0	0	0	0	0	0	0	0	0	0	1
INV	chr01	32604403	32617659	chr01:32604403-32617659	13256	1	0	0	0	0	0	0	0	0	0	0	0	0	1	0	0	0	0	0	0	0	0	0	0	0	0
INV	chr01	32605847	32615782	chr01:32605847-32615782	9935	1	0	0	0	0	1	0	0	0	0	0	0	0	0	0	0	0	0	0	0	0	0	0	0	0	0
INV	chr01	32617610	32704146	chr01:32617610-32704146	86536	1	0	0	0	0	1	0	0	0	0	0	0	0	0	0	0	0	0	0	0	0	0	0	0	0	0
INV	chr01	32617828	32731866	chr01:32617828-32731866	114038	2	0	0	0	0	0	0	1	0	0	0	0	0	0	1	0	0	0	0	0	0	0	0	0	0	0
INV	chr01	32704146	32717489	chr01:32704146-32717489	13343	1	0	0	0	0	0	0	0	0	0	0	0	1	0	0	0	0	0	0	0	0	0	0	0	0	0
INV	chr01	35160152	35169469	chr01:35160152-35169469	9317	1	1	0	0	0	0	0	0	0	0	0	0	0	0	0	0	0	0	0	0	0	0	0	0	0	0
INV	chr02	920671	945629	chr02:920671-945629	24958	1	0	0	0	0	0	0	0	0	0	0	0	0	0	0	0	0	0	0	0	0	0	0	0	0	1
INV	chr02	3079382	3142649	chr02:3079382-3142649	63267	2	0	0	0	0	0	0	0	0	1	0	0	0	0	0	0	0	0	0	0	0	0	0	1	0	0
INV	chr02	3079382	3142651	chr02:3079382-3142651	63269	4	0	0	1	0	0	0	0	0	0	0	0	0	0	0	1	1	0	0	0	0	1	0	0	0	0
INV	chr02	3083539	3144993	chr02:3083539-3144993	61454	1	0	0	0	0	0	0	0	0	0	0	0	0	0	0	0	0	0	1	0	0	0	0	0	0	0
INV	chr02	4297433	4310438	chr02:4297433-4310438	13005	1	0	0	0	0	1	0	0	0	0	0	0	0	0	0	0	0	0	0	0	0	0	0	0	0	0
INV	chr02	6785839	6805174	chr02:6785839-6805174	19335	1	0	0	0	0	0	0	0	0	0	0	0	0	0	0	0	0	1	0	0	0	0	0	0	0	0
INV	chr02	7137315	7144592	chr02:7137315-7144592	7277	1	0	0	0	0	0	0	0	0	0	0	0	0	0	0	1	0	0	0	0	0	0	0	0	0	0
INV	chr02	7777055	7793729	chr02:7777055-7793729	16674	2	0	1	0	0	0	0	0	1	0	0	0	0	0	0	0	0	0	0	0	0	0	0	0	0	0
INV	chr02	8632789	8640777	chr02:8632789-8640777	7988	8	1	1	0	0	1	1	0	1	0	0	0	1	0	0	0	0	1	0	0	0	0	0	0	0	1
INV	chr02	9133455	9136071	chr02:9133455-9136071	2616	1	0	0	0	0	1	0	0	0	0	0	0	0	0	0	0	0	0	0	0	0	0	0	0	0	0
INV	chr02	9812518	9998581	chr02:9812518-9998581	186063	1	0	0	0	0	0	0	0	0	0	0	0	0	0	0	0	1	0	0	0	0	0	0	0	0	0
INV	chr02	9999917	10772846	chr02:9999917-10772846	772929	1	0	0	0	0	0	0	0	0	0	0	0	0	0	0	0	1	0	0	0	0	0	0	0	0	0
INV	chr02	10800382	12240834	chr02:10800382-12240834	1440452	1	0	0	0	0	0	0	0	0	0	0	0	0	0	0	0	1	0	0	0	0	0	0	0	0	0
INV	chr02	13924132	13947273	chr02:13924132-13947273	23141	2	0	0	0	0	0	0	1	0	0	0	0	0	0	0	0	0	0	0	0	0	0	0	0	1	0
INV	chr02	14365746	14383005	chr02:14365746-14383005	17259	4	0	0	1	0	0	0	0	0	0	0	0	0	0	0	1	1	0	0	0	0	1	0	0	0	0
INV	chr02	14429751	14433401	chr02:14429751-14433401	3650	2	0	0	0	0	0	0	0	0	0	0	0	0	0	0	0	1	1	0	0	0	0	0	0	0	0
INV	chr02	14429751	14436145	chr02:14429751-14436145	6394	3	0	0	1	0	0	0	0	0	0	0	0	0	0	0	1	0	0	0	0	0	1	0	0	0	0
INV	chr02	14621529	14704772	chr02:14621529-14704772	83243	3	0	1	0	0	0	0	0	0	0	0	0	0	0	0	0	0	1	1	0	0	0	0	0	0	0
INV	chr02	14622312	14705619	chr02:14622312-14705619	83307	8	0	0	1	0	0	0	0	1	0	0	0	0	1	0	1	1	0	0	0	0	1	0	1	0	1
INV	chr02	15602208	16366748	chr02:15602208-16366748	764540	1	0	0	0	0	0	1	0	0	0	0	0	0	0	0	0	0	0	0	0	0	0	0	0	0	0
INV	chr02	16169222	16291899	chr02:16169222-16291899	122677	2	0	0	0	0	0	0	0	0	0	0	0	0	0	0	0	0	1	1	0	0	0	0	0	0	0
INV	chr02	16571311	16594886	chr02:16571311-16594886	23575	1	0	1	0	0	0	0	0	0	0	0	0	0	0	0	0	0	0	0	0	0	0	0	0	0	0
INV	chr02	16594886	16597569	chr02:16594886-16597569	2683	3	0	0	0	0	1	1	0	0	0	0	0	1	0	0	0	0	0	0	0	0	0	0	0	0	0
INV	chr02	18372343	18382123	chr02:18372343-18382123	9780	1	0	0	0	0	1	0	0	0	0	0	0	0	0	0	0	0	0	0	0	0	0	0	0	0	0
INV	chr02	20296587	20301171	chr02:20296587-20301171	4584	2	0	0	0	0	0	0	0	0	0	0	0	0	0	0	0	0	0	0	0	0	1	1	0	0	0
INV	chr02	20654316	20661162	chr02:20654316-20661162	6846	1	0	0	0	0	1	0	0	0	0	0	0	0	0	0	0	0	0	0	0	0	0	0	0	0	0
INV	chr02	24935353	24938709	chr02:24935353-24938709	3356	4	0	0	1	0	0	0	0	0	0	0	0	0	0	0	1	0	0	0	0	0	1	0	1	0	0
INV	chr03	520622	524167	chr03:520622-524167	3545	3	0	0	0	1	0	0	0	0	0	0	0	1	0	0	0	0	0	0	0	0	0	0	0	1	0
INV	chr03	713395	716588	chr03:713395-716588	3193	1	0	0	0	0	0	0	0	1	0	0	0	0	0	0	0	0	0	0	0	0	0	0	0	0	0
INV	chr03	986220	1068948	chr03:986220-1068948	82728	1	0	0	0	0	0	0	0	0	0	0	0	0	0	0	0	0	1	0	0	0	0	0	0	0	0
INV	chr03	1500500	1511152	chr03:1500500-1511152	10652	1	0	0	0	0	0	1	0	0	0	0	0	0	0	0	0	0	0	0	0	0	0	0	0	0	0
INV	chr03	1528382	1530535	chr03:1528382-1530535	2153	1	0	0	0	0	0	0	0	0	0	0	0	0	0	0	0	0	0	0	0	1	0	0	0	0	0
INV	chr03	1528391	1530535	chr03:1528391-1530535	2144	1	0	0	0	0	0	0	0	0	0	0	0	0	0	0	0	0	1	0	0	0	0	0	0	0	0
INV	chr03	2190445	2200031	chr03:2190445-2200031	9586	1	0	0	0	0	0	0	0	0	0	1	0	0	0	0	0	0	0	0	0	0	0	0	0	0	0
INV	chr03	2906948	2915004	chr03:2906948-2915004	8056	1	0	0	0	0	1	0	0	0	0	0	0	0	0	0	0	0	0	0	0	0	0	0	0	0	0
INV	chr03	3430821	3436074	chr03:3430821-3436074	5253	1	0	0	0	0	1	0	0	0	0	0	0	0	0	0	0	0	0	0	0	0	0	0	0	0	0
INV	chr03	3737061	3768758	chr03:3737061-3768758	31697	3	0	0	0	0	1	0	0	0	0	0	1	0	0	1	0	0	0	0	0	0	0	0	0	0	0
INV	chr03	3737180	3768758	chr03:3737180-3768758	31578	3	0	1	0	0	0	0	0	1	0	0	0	0	0	0	0	0	0	0	0	0	0	0	0	0	1
INV	chr03	3737180	3778677	chr03:3737180-3778677	41497	2	0	0	0	0	0	0	1	0	0	0	0	0	0	0	0	0	0	0	0	0	0	1	0	0	0
INV	chr03	3737180	3778906	chr03:3737180-3778906	41726	1	0	0	0	0	0	1	0	0	0	0	0	0	0	0	0	0	0	0	0	0	0	0	0	0	0
INV	chr03	4893929	4903818	chr03:4893929-4903818	9889	1	0	0	0	0	0	1	0	0	0	0	0	0	0	0	0	0	0	0	0	0	0	0	0	0	0
INV	chr03	5889449	5920420	chr03:5889449-5920420	30971	6	1	0	0	0	0	0	0	0	0	1	1	0	0	1	0	0	0	1	0	0	0	1	0	0	0
INV	chr03	6486084	6493646	chr03:6486084-6493646	7562	1	0	0	0	0	0	0	0	0	0	0	0	0	0	0	0	0	0	0	0	1	0	0	0	0	0
INV	chr03	8593337	10497983	chr03:8593337-10497983	1904646	1	0	0	0	0	0	1	0	0	0	0	0	0	0	0	0	0	0	0	0	0	0	0	0	0	0
INV	chr03	9723573	9778027	chr03:9723573-9778027	54454	4	1	0	0	1	0	0	0	0	0	0	0	1	0	1	0	0	0	0	0	0	0	0	0	0	0
INV	chr03	10497983	10506418	chr03:10497983-10506418	8435	11	0	1	0	1	1	0	0	1	0	1	1	1	0	1	0	0	0	0	0	0	0	1	0	1	1
INV	chr03	10506418	14023689	chr03:10506418-14023689	3517271	1	0	0	0	0	0	1	0	0	0	0	0	0	0	0	0	0	0	0	0	0	0	0	0	0	0
INV	chr03	10651806	10661301	chr03:10651806-10661301	9495	1	0	1	0	0	0	0	0	0	0	0	0	0	0	0	0	0	0	0	0	0	0	0	0	0	0
INV	chr03	12215808	12231082	chr03:12215808-12231082	15274	1	0	0	0	0	0	0	0	0	0	0	0	0	0	0	0	0	0	0	0	0	0	1	0	0	0
INV	chr03	12215808	12242599	chr03:12215808-12242599	26791	2	0	0	0	1	0	0	0	0	0	0	0	1	0	0	0	0	0	0	0	0	0	0	0	0	0
INV	chr03	14807188	14810392	chr03:14807188-14810392	3204	1	0	0	0	0	0	0	0	0	0	0	0	0	0	0	0	0	0	0	0	1	0	0	0	0	0
INV	chr03	14943339	14946818	chr03:14943339-14946818	3479	1	0	0	0	0	0	1	0	0	0	0	0	0	0	0	0	0	0	0	0	0	0	0	0	0	0
INV	chr03	15044333	15047227	chr03:15044333-15047227	2894	1	0	0	0	0	0	0	0	0	0	0	0	0	0	1	0	0	0	0	0	0	0	0	0	0	0
INV	chr03	15290922	15293507	chr03:15290922-15293507	2585	1	0	0	0	0	0	0	0	0	0	0	0	0	0	0	0	0	0	0	0	1	0	0	0	0	0
INV	chr03	15649033	15654215	chr03:15649033-15654215	5182	12	0	1	0	1	1	1	1	1	0	1	1	1	0	1	0	0	0	0	0	0	0	1	0	1	0
INV	chr03	15649033	15659244	chr03:15649033-15659244	10211	2	0	0	0	0	0	0	0	0	0	0	0	0	0	0	0	0	1	1	0	0	0	0	0	0	0
INV	chr03	16029744	16088048	chr03:16029744-16088048	58304	1	0	0	0	0	0	0	0	0	0	0	0	0	0	0	0	0	0	1	0	0	0	0	0	0	0
INV	chr03	16875254	16901410	chr03:16875254-16901410	26156	11	0	1	0	1	1	0	1	1	0	1	0	1	0	1	0	0	0	0	1	0	0	1	0	1	0
INV	chr03	17066216	17101347	chr03:17066216-17101347	35131	16	1	1	0	1	1	1	1	1	0	1	1	1	0	1	0	0	0	0	1	1	0	1	0	1	1
INV	chr03	18073386	18076528	chr03:18073386-18076528	3142	1	0	1	0	0	0	0	0	0	0	0	0	0	0	0	0	0	0	0	0	0	0	0	0	0	0
INV	chr03	18805089	18837443	chr03:18805089-18837443	32354	2	0	0	0	0	0	0	0	0	0	1	0	0	0	0	0	0	0	0	0	0	0	1	0	0	0
INV	chr03	19189429	19192433	chr03:19189429-19192433	3004	1	0	0	0	0	0	0	0	0	0	0	0	1	0	0	0	0	0	0	0	0	0	0	0	0	0
INV	chr03	19189429	19194061	chr03:19189429-19194061	4632	1	0	0	0	0	0	0	1	0	0	0	0	0	0	0	0	0	0	0	0	0	0	0	0	0	0
INV	chr03	20514749	20519744	chr03:20514749-20519744	4995	1	0	0	0	0	0	0	0	0	0	0	1	0	0	0	0	0	0	0	0	0	0	0	0	0	0
INV	chr03	21427384	21451907	chr03:21427384-21451907	24523	6	0	0	0	1	1	0	1	1	0	0	1	1	0	0	0	0	0	0	0	0	0	0	0	0	0
INV	chr03	21427384	21484453	chr03:21427384-21484453	57069	1	0	0	0	0	0	1	0	0	0	0	0	0	0	0	0	0	0	0	0	0	0	0	0	0	0
INV	chr03	21427384	21512175	chr03:21427384-21512175	84791	1	1	0	0	0	0	0	0	0	0	0	0	0	0	0	0	0	0	0	0	0	0	0	0	0	0
INV	chr03	21478955	21512175	chr03:21478955-21512175	33220	1	0	0	0	0	0	0	1	0	0	0	0	0	0	0	0	0	0	0	0	0	0	0	0	0	0
INV	chr03	21838628	21848076	chr03:21838628-21848076	9448	1	0	0	0	0	0	0	0	0	0	0	0	0	0	0	0	0	0	0	0	0	0	1	0	0	0
INV	chr03	21838726	21848076	chr03:21838726-21848076	9350	2	0	0	0	1	0	0	0	0	0	0	0	1	0	0	0	0	0	0	0	0	0	0	0	0	0
INV	chr03	22956355	22964785	chr03:22956355-22964785	8430	1	0	0	0	0	1	0	0	0	0	0	0	0	0	0	0	0	0	0	0	0	0	0	0	0	0
INV	chr03	22956355	22966073	chr03:22956355-22966073	9718	1	0	0	0	0	0	0	0	1	0	0	0	0	0	0	0	0	0	0	0	0	0	0	0	0	0
INV	chr03	23217730	23224903	chr03:23217730-23224903	7173	1	0	0	0	0	0	0	1	0	0	0	0	0	0	0	0	0	0	0	0	0	0	0	0	0	0
INV	chr03	23233175	23239224	chr03:23233175-23239224	6049	1	0	0	0	0	0	0	0	0	0	0	0	0	0	0	0	0	1	0	0	0	0	0	0	0	0
INV	chr03	25529321	25534729	chr03:25529321-25534729	5408	1	0	0	0	0	0	0	0	1	0	0	0	0	0	0	0	0	0	0	0	0	0	0	0	0	0
INV	chr04	3949776	3956988	chr04:3949776-3956988	7212	1	0	0	0	0	0	0	0	0	0	0	1	0	0	0	0	0	0	0	0	0	0	0	0	0	0
INV	chr04	4220317	4230882	chr04:4220317-4230882	10565	3	0	0	0	0	0	0	0	0	0	0	1	0	0	1	0	0	0	0	0	1	0	0	0	0	0
INV	chr04	4548308	4551160	chr04:4548308-4551160	2852	1	0	0	0	0	0	0	0	0	0	0	0	0	0	1	0	0	0	0	0	0	0	0	0	0	0
INV	chr04	5394217	5401055	chr04:5394217-5401055	6838	1	0	0	0	0	1	0	0	0	0	0	0	0	0	0	0	0	0	0	0	0	0	0	0	0	0
INV	chr04	5626074	5648180	chr04:5626074-5648180	22106	1	0	0	0	0	0	0	0	0	0	0	0	0	0	0	0	0	0	0	0	1	0	0	0	0	0
INV	chr04	6417518	7164604	chr04:6417518-7164604	747086	8	0	0	1	0	0	0	1	0	1	0	0	0	1	0	1	1	1	0	0	0	0	0	1	0	0
INV	chr04	6428923	6839036	chr04:6428923-6839036	410113	1	0	0	0	0	0	0	0	0	0	0	1	0	0	0	0	0	0	0	0	0	0	0	0	0	0
INV	chr04	6428923	6856268	chr04:6428923-6856268	427345	2	0	0	0	0	1	0	0	0	0	0	0	0	0	0	0	0	0	0	0	0	0	0	0	0	1
INV	chr04	6428923	7006473	chr04:6428923-7006473	577550	3	0	1	0	0	0	0	0	0	0	1	0	0	0	0	0	0	0	0	0	0	0	1	0	0	0
INV	chr04	6428923	7010894	chr04:6428923-7010894	581971	1	0	0	0	0	0	0	0	1	0	0	0	0	0	0	0	0	0	0	0	0	0	0	0	0	0
INV	chr04	6428923	7193211	chr04:6428923-7193211	764288	1	1	0	0	0	0	0	0	0	0	0	0	0	0	0	0	0	0	0	0	0	0	0	0	0	0
INV	chr04	6435952	7006473	chr04:6435952-7006473	570521	1	0	0	0	0	0	1	0	0	0	0	0	0	0	0	0	0	0	0	0	0	0	0	0	0	0
INV	chr04	6856268	7006473	chr04:6856268-7006473	150205	2	0	0	0	0	0	0	0	0	0	0	1	0	0	1	0	0	0	0	0	0	0	0	0	0	0
INV	chr04	7006473	7050209	chr04:7006473-7050209	43736	3	0	0	0	0	1	0	0	0	0	0	0	0	0	0	0	0	0	1	0	0	0	0	0	0	1
INV	chr04	7006473	7193211	chr04:7006473-7193211	186738	1	0	0	0	1	0	0	0	0	0	0	0	0	0	0	0	0	0	0	0	0	0	0	0	0	0
INV	chr04	7050209	7193211	chr04:7050209-7193211	143002	6	0	1	0	0	0	1	0	0	0	0	1	1	0	0	0	0	0	0	1	0	0	1	0	0	0
INV	chr04	7050845	7184449	chr04:7050845-7184449	133604	1	0	0	0	0	0	0	0	0	0	0	0	0	0	0	0	0	0	0	0	1	0	0	0	0	0
INV	chr04	7050845	7187982	chr04:7050845-7187982	137137	1	0	0	0	0	0	0	0	1	0	0	0	0	0	0	0	0	0	0	0	0	0	0	0	0	0
INV	chr04	7609593	7637875	chr04:7609593-7637875	28282	4	0	1	0	0	1	0	0	0	0	0	1	0	0	0	0	0	0	0	0	0	0	1	0	0	0
INV	chr04	7614058	7645136	chr04:7614058-7645136	31078	1	0	0	0	0	0	1	0	0	0	0	0	0	0	0	0	0	0	0	0	0	0	0	0	0	0
INV	chr04	11127179	11134559	chr04:11127179-11134559	7380	1	0	0	0	0	0	0	0	0	0	0	0	0	0	0	0	0	0	0	0	0	0	0	0	1	0
INV	chr04	11932121	11946368	chr04:11932121-11946368	14247	1	0	0	0	0	1	0	0	0	0	0	0	0	0	0	0	0	0	0	0	0	0	0	0	0	0
INV	chr04	12544158	12593155	chr04:12544158-12593155	48997	1	0	0	0	0	0	0	0	1	0	0	0	0	0	0	0	0	0	0	0	0	0	0	0	0	0
INV	chr04	13084922	13094854	chr04:13084922-13094854	9932	1	0	0	0	0	0	0	0	0	0	0	0	0	0	0	0	0	0	0	0	0	0	0	0	1	0
INV	chr04	15972985	15985253	chr04:15972985-15985253	12268	1	0	0	1	0	0	0	0	0	0	0	0	0	0	0	0	0	0	0	0	0	0	0	0	0	0
INV	chr04	17625883	17737993	chr04:17625883-17737993	112110	4	0	0	0	0	0	1	0	1	0	0	0	0	1	1	0	0	0	0	0	0	0	0	0	0	0
INV	chr04	17836548	18744167	chr04:17836548-18744167	907619	1	0	0	0	0	0	0	0	0	0	0	0	0	0	0	0	0	0	1	0	0	0	0	0	0	0
INV	chr04	19594453	19602313	chr04:19594453-19602313	7860	1	0	0	0	0	0	0	0	0	0	0	0	0	0	0	0	0	0	0	0	1	0	0	0	0	0
INV	chr04	19764922	19767423	chr04:19764922-19767423	2501	1	0	0	0	0	0	0	0	0	0	0	0	0	0	0	0	0	0	0	0	0	0	0	0	1	0
INV	chr04	20308626	20313010	chr04:20308626-20313010	4384	4	0	0	1	0	0	0	0	0	0	1	0	0	0	0	1	0	0	0	0	1	0	0	0	0	0
INV	chr04	20778073	20783018	chr04:20778073-20783018	4945	1	0	0	0	0	0	0	0	0	0	0	0	0	0	0	0	0	0	0	0	1	0	0	0	0	0
INV	chr04	21601442	21846197	chr04:21601442-21846197	244755	1	0	0	0	0	0	0	0	0	0	0	0	1	0	0	0	0	0	0	0	0	0	0	0	0	0
INV	chr04	21602469	21607053	chr04:21602469-21607053	4584	1	0	0	0	0	1	0	0	0	0	0	0	0	0	0	0	0	0	0	0	0	0	0	0	0	0
INV	chr04	21602469	21846197	chr04:21602469-21846197	243728	7	0	1	0	0	0	0	0	1	0	0	0	0	0	1	1	1	0	0	0	1	0	1	0	0	0
INV	chr04	21734034	21748620	chr04:21734034-21748620	14586	2	0	0	0	0	1	0	0	0	0	0	1	0	0	0	0	0	0	0	0	0	0	0	0	0	0
INV	chr04	21734034	21808402	chr04:21734034-21808402	74368	1	0	0	0	0	0	0	0	0	0	0	0	0	0	0	0	0	0	0	0	0	0	0	0	0	1
INV	chr04	21735537	21808402	chr04:21735537-21808402	72865	1	0	0	0	0	0	0	0	0	0	0	0	0	0	0	0	0	1	0	0	0	0	0	0	0	0
INV	chr04	21741135	21807458	chr04:21741135-21807458	66323	1	0	0	0	0	0	0	0	0	0	1	0	0	0	0	0	0	0	0	0	0	0	0	0	0	0
INV	chr04	21741136	21807458	chr04:21741136-21807458	66322	1	1	0	0	0	0	0	0	0	0	0	0	0	0	0	0	0	0	0	0	0	0	0	0	0	0
INV	chr04	21753032	21808402	chr04:21753032-21808402	55370	2	0	0	0	0	1	0	0	0	0	0	1	0	0	0	0	0	0	0	0	0	0	0	0	0	0
INV	chr04	21823840	21846197	chr04:21823840-21846197	22357	1	0	0	0	0	0	0	0	0	0	0	0	0	0	0	0	0	0	1	0	0	0	0	0	0	0
INV	chr04	21846197	22087325	chr04:21846197-22087325	241128	3	0	0	1	1	0	0	1	0	0	0	0	0	0	0	0	0	0	0	0	0	0	0	0	0	0
INV	chr04	21935787	22028848	chr04:21935787-22028848	93061	2	0	0	0	0	0	0	0	0	0	0	1	0	0	0	0	0	0	0	0	0	0	0	0	0	1
INV	chr04	22087324	22403780	chr04:22087324-22403780	316456	1	1	0	0	0	0	0	0	0	0	0	0	0	0	0	0	0	0	0	0	0	0	0	0	0	0
INV	chr04	22087324	22403782	chr04:22087324-22403782	316458	1	0	0	0	0	0	0	0	0	0	1	0	0	0	0	0	0	0	0	0	0	0	0	0	0	0
INV	chr04	22087325	22403780	chr04:22087325-22403780	316455	9	0	1	0	0	0	0	0	1	0	0	1	1	1	0	1	0	1	0	0	0	0	0	1	0	1
INV	chr04	22087325	22404936	chr04:22087325-22404936	317611	1	0	0	0	0	0	0	0	0	0	0	0	0	0	0	0	0	0	0	0	1	0	0	0	0	0
INV	chr04	22087325	22406949	chr04:22087325-22406949	319624	1	0	0	0	0	0	0	0	0	0	0	0	0	0	1	0	0	0	0	0	0	0	0	0	0	0
INV	chr04	22087325	22406983	chr04:22087325-22406983	319658	1	0	0	0	0	0	0	0	0	0	0	0	0	0	0	0	0	0	0	1	0	0	0	0	0	0
INV	chr04	22087325	22414433	chr04:22087325-22414433	327108	1	0	0	0	0	0	0	0	0	0	0	0	0	0	0	0	0	0	1	0	0	0	0	0	0	0
INV	chr04	22087325	22457999	chr04:22087325-22457999	370674	1	0	0	0	0	0	0	0	0	0	0	0	0	0	0	0	0	0	0	0	0	1	0	0	0	0
INV	chr04	22087327	22407101	chr04:22087327-22407101	319774	1	0	0	0	0	0	1	0	0	0	0	0	0	0	0	0	0	0	0	0	0	0	0	0	0	0
INV	chr04	24189461	24193353	chr04:24189461-24193353	3892	2	0	1	0	0	0	1	0	0	0	0	0	0	0	0	0	0	0	0	0	0	0	0	0	0	0
INV	chr04	24231848	24235915	chr04:24231848-24235915	4067	1	0	0	0	0	1	0	0	0	0	0	0	0	0	0	0	0	0	0	0	0	0	0	0	0	0
INV	chr04	25082460	25359869	chr04:25082460-25359869	277409	5	0	0	1	0	0	0	1	0	0	0	0	0	0	0	0	1	0	0	0	0	1	0	1	0	0
INV	chr04	25086294	25358341	chr04:25086294-25358341	272047	1	0	0	0	0	0	0	0	0	0	0	0	0	0	0	1	0	0	0	0	0	0	0	0	0	0
INV	chr04	25086579	25359869	chr04:25086579-25359869	273290	15	1	1	0	1	1	0	0	1	0	0	1	1	1	1	0	0	1	1	1	0	0	1	0	1	1
INV	chr04	25359869	25373796	chr04:25359869-25373796	13927	1	0	0	0	0	0	1	0	0	0	0	0	0	0	0	0	0	0	0	0	0	0	0	0	0	0
INV	chr04	25359869	25389006	chr04:25359869-25389006	29137	1	0	0	0	0	0	0	0	0	0	1	0	0	0	0	0	0	0	0	0	0	0	0	0	0	0
INV	chr04	25376812	25639782	chr04:25376812-25639782	262970	1	0	0	1	0	0	0	0	0	0	0	0	0	0	0	0	0	0	0	0	0	0	0	0	0	0
INV	chr04	25376812	25648863	chr04:25376812-25648863	272051	1	0	0	0	0	0	0	0	0	0	0	0	0	0	0	0	0	0	0	0	0	0	0	0	1	0
INV	chr04	25389006	25408103	chr04:25389006-25408103	19097	7	0	1	0	0	1	0	0	1	0	0	0	1	1	1	0	0	0	0	0	0	0	1	0	0	0
INV	chr04	25389006	25639782	chr04:25389006-25639782	250776	1	0	0	0	0	0	0	0	0	0	0	1	0	0	0	0	0	0	0	0	0	0	0	0	0	0
INV	chr04	25389050	25639888	chr04:25389050-25639888	250838	1	1	0	0	0	0	0	0	0	0	0	0	0	0	0	0	0	0	0	0	0	0	0	0	0	0
INV	chr04	25392045	25408103	chr04:25392045-25408103	16058	1	0	0	0	0	0	0	0	0	0	0	0	0	0	0	0	0	0	1	0	0	0	0	0	0	0
INV	chr04	25404104	25408103	chr04:25404104-25408103	3999	1	0	0	0	0	0	0	0	0	0	0	0	0	0	0	0	0	0	0	0	0	0	0	0	0	1
INV	chr04	25408103	25411065	chr04:25408103-25411065	2962	1	0	0	0	0	0	1	0	0	0	0	0	0	0	0	0	0	0	0	0	0	0	0	0	0	0
INV	chr04	25409485	25648928	chr04:25409485-25648928	239443	1	0	0	0	0	0	0	0	0	0	0	0	0	0	0	0	0	0	0	0	1	0	0	0	0	0
INV	chr04	25411065	25639782	chr04:25411065-25639782	228717	8	0	1	0	0	1	0	0	1	0	0	0	1	1	1	0	0	0	0	0	0	0	1	0	0	1
INV	chr04	25411065	25639888	chr04:25411065-25639888	228823	1	0	0	0	0	0	0	0	0	0	0	0	0	0	0	0	0	0	1	0	0	0	0	0	0	0
INV	chr04	25639888	25788456	chr04:25639888-25788456	148568	1	0	0	0	0	0	1	0	0	0	0	0	0	0	0	0	0	0	0	0	0	0	0	0	0	0
INV	chr04	25648698	25788456	chr04:25648698-25788456	139758	1	0	0	0	1	0	0	0	0	0	0	0	0	0	0	0	0	0	0	0	0	0	0	0	0	0
INV	chr04	25788456	25812951	chr04:25788456-25812951	24495	2	0	1	0	0	0	0	0	0	0	0	0	0	1	0	0	0	0	0	0	0	0	0	0	0	0
INV	chr04	25812951	25824961	chr04:25812951-25824961	12010	7	0	0	0	0	1	0	0	1	0	0	0	1	0	1	0	0	0	0	0	0	0	1	0	1	1
INV	chr04	26510806	26514495	chr04:26510806-26514495	3689	2	0	0	0	0	0	1	0	0	0	0	0	0	0	0	0	0	0	0	0	0	0	1	0	0	0
INV	chr04	26847197	26851870	chr04:26847197-26851870	4673	1	0	0	0	0	0	0	0	0	0	0	0	0	0	0	0	0	0	0	0	0	0	0	1	0	0
INV	chr04	28754251	28758412	chr04:28754251-28758412	4161	1	0	0	0	0	0	0	0	0	0	0	0	0	0	1	0	0	0	0	0	0	0	0	0	0	0
INV	chr04	31544913	31547402	chr04:31544913-31547402	2489	3	0	0	0	0	0	0	0	1	0	0	0	0	1	0	0	0	0	0	0	0	0	0	0	0	1
INV	chr04	32948662	32975383	chr04:32948662-32975383	26721	1	0	0	0	0	0	0	0	1	0	0	0	0	0	0	0	0	0	0	0	0	0	0	0	0	0
INV	chr04	32966632	32975383	chr04:32966632-32975383	8751	1	0	0	0	0	0	1	0	0	0	0	0	0	0	0	0	0	0	0	0	0	0	0	0	0	0
INV	chr05	110040	114169	chr05:110040-114169	4129	1	0	0	0	0	0	0	1	0	0	0	0	0	0	0	0	0	0	0	0	0	0	0	0	0	0
INV	chr05	1659415	1662015	chr05:1659415-1662015	2600	1	0	0	0	0	0	0	0	1	0	0	0	0	0	0	0	0	0	0	0	0	0	0	0	0	0
INV	chr05	5508134	5514030	chr05:5508134-5514030	5896	2	0	0	0	0	0	1	0	0	0	0	0	0	1	0	0	0	0	0	0	0	0	0	0	0	0
INV	chr05	6046345	6052175	chr05:6046345-6052175	5830	1	0	0	0	0	0	0	0	0	0	0	1	0	0	0	0	0	0	0	0	0	0	0	0	0	0
INV	chr05	6194744	6202000	chr05:6194744-6202000	7256	4	0	0	0	1	0	1	0	0	0	0	1	0	0	0	0	0	0	0	0	0	0	0	0	1	0
INV	chr05	7544677	7551538	chr05:7544677-7551538	6861	1	0	0	0	0	0	0	0	0	0	1	0	0	0	0	0	0	0	0	0	0	0	0	0	0	0
INV	chr05	8952312	9300589	chr05:8952312-9300589	348277	2	1	0	0	0	0	0	0	0	0	1	0	0	0	0	0	0	0	0	0	0	0	0	0	0	0
INV	chr05	8955532	9299951	chr05:8955532-9299951	344419	11	0	1	0	1	1	0	1	0	0	0	1	1	1	1	0	0	0	0	1	0	0	1	0	1	0
INV	chr05	8972098	9331148	chr05:8972098-9331148	359050	2	0	0	0	0	0	1	0	0	0	0	0	0	0	0	0	0	0	1	0	0	0	0	0	0	0
INV	chr05	9544096	9564471	chr05:9544096-9564471	20375	1	0	0	0	0	0	0	0	0	0	0	0	1	0	0	0	0	0	0	0	0	0	0	0	0	0
INV	chr05	9544097	9564471	chr05:9544097-9564471	20374	1	0	1	0	0	0	0	0	0	0	0	0	0	0	0	0	0	0	0	0	0	0	0	0	0	0
INV	chr05	9544102	9564471	chr05:9544102-9564471	20369	8	0	0	0	1	0	1	1	0	0	0	1	0	0	0	0	0	0	1	1	0	0	1	0	1	0
INV	chr05	10089443	10097707	chr05:10089443-10097707	8264	1	0	0	0	0	1	0	0	0	0	0	0	0	0	0	0	0	0	0	0	0	0	0	0	0	0
INV	chr05	11089264	11112841	chr05:11089264-11112841	23577	2	0	0	0	0	0	0	0	0	0	0	0	0	0	0	0	0	0	0	0	1	1	0	0	0	0
INV	chr05	11089264	11134303	chr05:11089264-11134303	45039	5	0	0	0	0	1	1	0	0	0	0	0	0	0	1	0	0	0	0	1	0	0	1	0	0	0
INV	chr05	11089265	11108526	chr05:11089265-11108526	19261	1	0	0	0	0	0	0	0	0	0	0	0	0	0	0	0	0	0	0	0	0	0	0	0	1	0
INV	chr05	11109121	11134303	chr05:11109121-11134303	25182	1	0	0	0	1	0	0	0	0	0	0	0	0	0	0	0	0	0	0	0	0	0	0	0	0	0
INV	chr05	11125378	11134303	chr05:11125378-11134303	8925	1	0	0	0	0	0	0	0	0	0	0	0	0	0	0	0	0	0	0	0	0	0	0	0	1	0
INV	chr05	11202927	11211154	chr05:11202927-11211154	8227	1	0	0	0	0	0	0	0	0	0	0	0	0	0	0	0	0	0	0	0	1	0	0	0	0	0
INV	chr05	12466023	12553104	chr05:12466023-12553104	87081	1	0	0	0	0	0	0	0	0	0	0	0	0	0	0	0	0	1	0	0	0	0	0	0	0	0
INV	chr05	13785197	13798235	chr05:13785197-13798235	13038	2	0	0	0	0	0	0	0	0	0	0	0	0	0	0	0	0	1	1	0	0	0	0	0	0	0
INV	chr05	13929205	13934604	chr05:13929205-13934604	5399	1	0	0	0	1	0	0	0	0	0	0	0	0	0	0	0	0	0	0	0	0	0	0	0	0	0
INV	chr05	14990868	14993248	chr05:14990868-14993248	2380	1	0	0	0	0	0	0	0	0	0	0	0	0	0	0	0	0	0	0	0	1	0	0	0	0	0
INV	chr05	15007653	15011874	chr05:15007653-15011874	4221	1	0	0	0	0	0	0	0	0	0	0	1	0	0	0	0	0	0	0	0	0	0	0	0	0	0
INV	chr05	15011874	15584530	chr05:15011874-15584530	572656	1	0	0	0	1	0	0	0	0	0	0	0	0	0	0	0	0	0	0	0	0	0	0	0	0	0
INV	chr05	15011874	15584533	chr05:15011874-15584533	572659	1	0	1	0	0	0	0	0	0	0	0	0	0	0	0	0	0	0	0	0	0	0	0	0	0	0
INV	chr05	15011874	16739014	chr05:15011874-16739014	1727140	4	0	0	0	0	1	0	0	0	0	0	0	0	1	1	0	0	0	0	1	0	0	0	0	0	0
INV	chr05	15011874	16739216	chr05:15011874-16739216	1727342	1	0	0	0	0	0	0	0	0	0	0	0	0	0	0	0	0	0	0	0	0	0	0	0	1	0
INV	chr05	15011874	16765087	chr05:15011874-16765087	1753213	1	0	0	0	0	0	0	0	0	0	0	0	0	0	0	0	0	0	0	0	0	0	0	0	0	1
INV	chr05	15011874	16923874	chr05:15011874-16923874	1912000	7	0	0	1	0	0	1	0	1	1	0	0	0	0	0	1	0	0	0	0	1	1	0	0	0	0
INV	chr05	15011874	17013354	chr05:15011874-17013354	2001480	1	1	0	0	0	0	0	0	0	0	0	0	0	0	0	0	0	0	0	0	0	0	0	0	0	0
INV	chr05	15011874	17013825	chr05:15011874-17013825	2001951	1	0	0	0	0	0	0	0	0	0	0	0	0	0	0	0	0	0	1	0	0	0	0	0	0	0
INV	chr05	15011874	17014565	chr05:15011874-17014565	2002691	1	0	0	0	0	0	0	0	0	0	1	0	0	0	0	0	0	0	0	0	0	0	0	0	0	0
INV	chr05	15269473	17018212	chr05:15269473-17018212	1748739	1	0	0	0	0	0	0	0	0	0	0	1	0	0	0	0	0	0	0	0	0	0	0	0	0	0
INV	chr05	15584533	16739014	chr05:15584533-16739014	1154481	1	0	0	0	0	0	0	0	0	0	0	0	0	0	0	0	0	0	0	0	0	0	1	0	0	0
INV	chr05	15584533	16923874	chr05:15584533-16923874	1339341	1	0	0	0	0	0	0	0	0	0	0	0	1	0	0	0	0	0	0	0	0	0	0	0	0	0
INV	chr05	15585537	16923874	chr05:15585537-16923874	1338337	1	0	0	0	0	0	0	0	0	0	0	0	0	0	0	0	0	1	0	0	0	0	0	0	0	0
INV	chr05	16739014	17014565	chr05:16739014-17014565	275551	1	0	0	0	1	0	0	0	0	0	0	0	0	0	0	0	0	0	0	0	0	0	0	0	0	0
INV	chr05	16751748	16765087	chr05:16751748-16765087	13339	1	0	0	0	0	0	0	0	0	0	0	0	0	1	0	0	0	0	0	0	0	0	0	0	0	0
INV	chr05	16751748	16923874	chr05:16751748-16923874	172126	3	0	0	0	0	0	0	0	0	0	0	0	0	0	1	0	0	0	0	1	0	0	0	0	1	0
INV	chr05	16751748	17013354	chr05:16751748-17013354	261606	1	0	0	0	0	0	0	0	0	0	0	0	0	0	0	0	0	0	0	0	0	0	1	0	0	0
INV	chr05	16751748	17014565	chr05:16751748-17014565	262817	1	0	0	0	0	1	0	0	0	0	0	0	0	0	0	0	0	0	0	0	0	0	0	0	0	0
INV	chr05	16778259	16923874	chr05:16778259-16923874	145615	2	0	0	0	0	0	0	0	0	0	0	0	0	1	0	0	0	0	0	0	0	0	0	0	0	1
INV	chr05	16923874	17014565	chr05:16923874-17014565	90691	1	0	1	0	0	0	0	0	0	0	0	0	0	0	0	0	0	0	0	0	0	0	0	0	0	0
INV	chr05	17014565	17425698	chr05:17014565-17425698	411133	1	0	0	0	0	0	0	0	0	0	0	0	1	0	0	0	0	0	0	0	0	0	0	0	0	0
INV	chr05	17423006	17456108	chr05:17423006-17456108	33102	1	0	0	1	0	0	0	0	0	0	0	0	0	0	0	0	0	0	0	0	0	0	0	0	0	0
INV	chr05	17425698	17434183	chr05:17425698-17434183	8485	1	0	1	0	0	0	0	0	0	0	0	0	0	0	0	0	0	0	0	0	0	0	0	0	0	0
INV	chr05	17446090	17456108	chr05:17446090-17456108	10018	1	0	0	0	0	0	0	0	0	0	0	0	0	0	0	0	0	0	0	0	0	0	0	0	0	1
INV	chr05	17456108	17461103	chr05:17456108-17461103	4995	2	0	0	0	0	0	0	0	0	0	0	0	0	0	0	1	0	0	1	0	0	0	0	0	0	0
INV	chr05	17459077	17467281	chr05:17459077-17467281	8204	1	0	0	0	0	0	0	0	0	0	0	0	0	0	0	0	0	0	0	0	0	0	1	0	0	0
INV	chr05	20646926	20651122	chr05:20646926-20651122	4196	1	0	0	0	0	1	0	0	0	0	0	0	0	0	0	0	0	0	0	0	0	0	0	0	0	0
INV	chr05	22353569	22360414	chr05:22353569-22360414	6845	3	0	0	0	0	0	0	0	0	0	0	0	1	0	0	0	0	0	0	1	0	0	0	0	1	0
INV	chr05	23609276	23611462	chr05:23609276-23611462	2186	3	0	0	0	0	0	0	0	0	0	0	0	0	1	0	0	0	1	0	0	0	0	0	0	0	1
INV	chr05	23609276	23614775	chr05:23609276-23614775	5499	1	0	0	0	0	0	1	0	0	0	0	0	0	0	0	0	0	0	0	0	0	0	0	0	0	0
INV	chr05	24866198	24905511	chr05:24866198-24905511	39313	1	0	0	0	0	0	0	0	0	0	0	0	0	0	0	0	0	0	1	0	0	0	0	0	0	0
INV	chr05	25379134	25429420	chr05:25379134-25429420	50286	1	0	0	0	0	0	0	0	0	0	0	1	0	0	0	0	0	0	0	0	0	0	0	0	0	0
INV	chr05	25809527	25819151	chr05:25809527-25819151	9624	1	0	0	0	0	0	0	1	0	0	0	0	0	0	0	0	0	0	0	0	0	0	0	0	0	0
INV	chr05	28055401	28060334	chr05:28055401-28060334	4933	1	0	0	0	0	0	1	0	0	0	0	0	0	0	0	0	0	0	0	0	0	0	0	0	0	0
INV	chr05	28055401	28062709	chr05:28055401-28062709	7308	6	0	1	0	0	0	0	0	1	0	0	0	1	0	1	0	0	0	0	1	0	0	0	0	1	0
INV	chr07	1772519	1775545	chr07:1772519-1775545	3026	8	0	0	0	1	1	1	0	1	0	1	0	0	0	1	0	0	0	0	1	0	0	0	0	0	1
INV	chr07	4121338	4137553	chr07:4121338-4137553	16215	1	0	0	0	0	0	0	0	0	0	0	0	0	0	1	0	0	0	0	0	0	0	0	0	0	0
INV	chr07	5051938	5199719	chr07:5051938-5199719	147781	1	0	0	0	0	1	0	0	0	0	0	0	0	0	0	0	0	0	0	0	0	0	0	0	0	0
INV	chr07	5051938	5248606	chr07:5051938-5248606	196668	1	0	0	0	0	0	1	0	0	0	0	0	0	0	0	0	0	0	0	0	0	0	0	0	0	0
INV	chr07	5234248	5260477	chr07:5234248-5260477	26229	1	0	0	0	0	1	0	0	0	0	0	0	0	0	0	0	0	0	0	0	0	0	0	0	0	0
INV	chr07	5260477	6170099	chr07:5260477-6170099	909622	1	0	0	0	0	0	1	0	0	0	0	0	0	0	0	0	0	0	0	0	0	0	0	0	0	0
INV	chr07	6170099	6740601	chr07:6170099-6740601	570502	1	0	0	0	0	0	0	0	0	0	0	0	0	0	1	0	0	0	0	0	0	0	0	0	0	0
INV	chr07	6170110	6593808	chr07:6170110-6593808	423698	1	0	0	0	0	0	0	0	0	0	0	0	0	0	0	0	0	0	1	0	0	0	0	0	0	0
INV	chr07	6170110	6621740	chr07:6170110-6621740	451630	1	0	0	0	0	0	0	0	0	0	0	0	1	0	0	0	0	0	0	0	0	0	0	0	0	0
INV	chr07	6170110	6740601	chr07:6170110-6740601	570491	1	0	0	0	0	0	0	0	0	0	0	0	0	0	0	0	0	0	0	0	0	0	0	0	1	0
INV	chr07	6171402	6593808	chr07:6171402-6593808	422406	2	0	0	0	0	0	0	0	0	1	0	0	0	0	0	0	0	1	0	0	0	0	0	0	0	0
INV	chr07	6171402	6621740	chr07:6171402-6621740	450338	1	0	1	0	0	0	0	0	0	0	0	0	0	0	0	0	0	0	0	0	0	0	0	0	0	0
INV	chr07	6171402	6740601	chr07:6171402-6740601	569199	1	0	0	0	0	0	0	0	0	0	0	0	0	0	0	0	0	0	0	0	0	0	1	0	0	0
INV	chr07	6171506	6593808	chr07:6171506-6593808	422302	1	0	0	0	0	0	1	0	0	0	0	0	0	0	0	0	0	0	0	0	0	0	0	0	0	0
INV	chr07	6174070	6593808	chr07:6174070-6593808	419738	1	0	0	0	0	0	0	0	0	0	0	0	0	0	0	0	0	0	0	0	1	0	0	0	0	0
INV	chr07	6175152	6595394	chr07:6175152-6595394	420242	1	0	0	0	0	1	0	0	0	0	0	0	0	0	0	0	0	0	0	0	0	0	0	0	0	0
INV	chr07	6186405	6621740	chr07:6186405-6621740	435335	3	1	0	0	1	0	0	0	0	0	0	0	0	1	0	0	0	0	0	0	0	0	0	0	0	0
INV	chr07	6186405	6740601	chr07:6186405-6740601	554196	2	0	0	0	0	0	0	0	0	0	0	1	0	0	0	0	0	0	0	0	0	0	0	0	0	1
INV	chr07	6740601	6743137	chr07:6740601-6743137	2536	1	0	0	0	1	0	0	0	0	0	0	0	0	0	0	0	0	0	0	0	0	0	0	0	0	0
INV	chr07	7228064	7294632	chr07:7228064-7294632	66568	1	0	0	0	0	1	0	0	0	0	0	0	0	0	0	0	0	0	0	0	0	0	0	0	0	0
INV	chr07	7228801	7238972	chr07:7228801-7238972	10171	1	0	0	0	1	0	0	0	0	0	0	0	0	0	0	0	0	0	0	0	0	0	0	0	0	0
INV	chr07	7228801	7294632	chr07:7228801-7294632	65831	1	0	0	0	0	0	1	0	0	0	0	0	0	0	0	0	0	0	0	0	0	0	0	0	0	0
INV	chr07	7247256	7294632	chr07:7247256-7294632	47376	1	0	0	0	1	0	0	0	0	0	0	0	0	0	0	0	0	0	0	0	0	0	0	0	0	0
INV	chr07	8271902	8385617	chr07:8271902-8385617	113715	4	0	0	0	0	1	1	1	0	0	0	0	0	1	0	0	0	0	0	0	0	0	0	0	0	0
INV	chr07	8272107	8385604	chr07:8272107-8385604	113497	2	0	0	0	0	0	0	0	0	0	0	0	0	0	1	0	0	0	0	0	0	0	0	0	1	0
INV	chr07	8273784	8385604	chr07:8273784-8385604	111820	7	0	1	0	1	0	0	0	0	0	1	1	1	0	0	0	0	0	0	1	0	0	1	0	0	0
INV	chr07	8273784	8385620	chr07:8273784-8385620	111836	1	1	0	0	0	0	0	0	0	0	0	0	0	0	0	0	0	0	0	0	0	0	0	0	0	0
INV	chr07	8706700	8712578	chr07:8706700-8712578	5878	1	0	0	0	0	0	0	0	0	0	0	0	0	0	0	0	0	0	0	0	0	0	1	0	0	0
INV	chr07	11105710	11185317	chr07:11105710-11185317	79607	9	0	1	0	0	1	0	0	1	0	0	0	1	1	1	0	0	0	0	0	0	0	1	0	1	1
INV	chr07	11105710	11197611	chr07:11105710-11197611	91901	1	0	0	0	0	0	1	0	0	0	0	0	0	0	0	0	0	0	0	0	0	0	0	0	0	0
INV	chr07	11204812	11208838	chr07:11204812-11208838	4026	1	0	0	0	0	0	0	0	0	0	0	1	0	0	0	0	0	0	0	0	0	0	0	0	0	0
INV	chr07	11854777	11955249	chr07:11854777-11955249	100472	8	0	1	0	1	0	0	0	0	0	0	1	1	0	1	0	0	0	0	1	0	0	1	0	0	1
INV	chr07	11869455	11955249	chr07:11869455-11955249	85794	1	0	0	0	0	0	0	0	0	0	0	0	0	0	0	0	0	0	0	0	0	0	0	0	1	0
INV	chr07	11882844	11952035	chr07:11882844-11952035	69191	1	0	0	0	0	1	0	0	0	0	0	0	0	0	0	0	0	0	0	0	0	0	0	0	0	0
INV	chr07	12084542	13398622	chr07:12084542-13398622	1314080	1	0	0	0	0	0	0	0	0	1	0	0	0	0	0	0	0	0	0	0	0	0	0	0	0	0
INV	chr07	12086540	12694398	chr07:12086540-12694398	607858	1	0	0	0	0	0	0	0	0	0	0	0	0	0	0	0	0	0	0	0	0	0	0	0	1	0
INV	chr07	12117439	13473955	chr07:12117439-13473955	1356516	7	0	1	0	1	0	0	0	0	0	0	1	1	0	1	0	0	0	0	0	0	0	1	0	0	1
INV	chr07	12117439	13489898	chr07:12117439-13489898	1372459	1	0	0	0	0	1	0	0	0	0	0	0	0	0	0	0	0	0	0	0	0	0	0	0	0	0
INV	chr07	12117439	13489900	chr07:12117439-13489900	1372461	1	0	0	0	0	0	0	0	0	0	0	0	0	0	0	0	0	0	0	1	0	0	0	0	0	0
INV	chr07	13519298	13532667	chr07:13519298-13532667	13369	1	0	0	0	0	0	0	0	0	0	0	0	0	0	0	0	0	0	0	0	0	0	0	0	0	1
INV	chr07	13737042	13751086	chr07:13737042-13751086	14044	1	0	0	0	0	0	0	0	0	0	0	0	0	0	0	0	0	0	0	0	0	0	0	0	0	1
INV	chr07	14636633	14661280	chr07:14636633-14661280	24647	14	0	1	0	0	1	1	1	1	0	0	1	1	1	1	0	0	1	0	1	0	0	1	0	1	1
INV	chr07	14899311	14942093	chr07:14899311-14942093	42782	1	0	0	0	0	0	0	0	0	0	0	0	0	0	0	0	0	0	0	0	1	0	0	0	0	0
INV	chr07	14969126	14979108	chr07:14969126-14979108	9982	2	0	0	0	0	0	0	0	1	0	0	1	0	0	0	0	0	0	0	0	0	0	0	0	0	0
INV	chr07	15492012	15497042	chr07:15492012-15497042	5030	3	0	0	0	0	0	0	0	0	0	0	0	0	1	0	0	0	0	0	0	1	0	0	0	0	1
INV	chr07	15492012	15497897	chr07:15492012-15497897	5885	1	0	0	0	0	0	0	1	0	0	0	0	0	0	0	0	0	0	0	0	0	0	0	0	0	0
INV	chr07	15494010	15501427	chr07:15494010-15501427	7417	1	0	0	0	0	0	0	0	0	0	0	1	0	0	0	0	0	0	0	0	0	0	0	0	0	0
INV	chr07	15497042	15499793	chr07:15497042-15499793	2751	2	0	1	0	0	0	0	0	1	0	0	0	0	0	0	0	0	0	0	0	0	0	0	0	0	0
INV	chr07	15520972	15553612	chr07:15520972-15553612	32640	1	0	0	0	0	0	1	0	0	0	0	0	0	0	0	0	0	0	0	0	0	0	0	0	0	0
INV	chr07	15971762	15975936	chr07:15971762-15975936	4174	1	0	0	0	0	0	0	0	0	0	0	0	0	0	0	0	0	1	0	0	0	0	0	0	0	0
INV	chr07	17530443	17541606	chr07:17530443-17541606	11163	5	0	0	0	1	0	0	0	0	0	0	0	0	0	0	0	0	0	0	1	1	0	1	0	0	1
INV	chr07	17530443	17543751	chr07:17530443-17543751	13308	1	0	0	0	0	0	0	0	0	0	0	0	0	0	0	0	0	1	0	0	0	0	0	0	0	0
INV	chr07	17530443	17545174	chr07:17530443-17545174	14731	9	0	1	0	0	1	1	1	1	0	0	0	1	1	1	0	0	0	0	0	0	0	0	0	1	0
INV	chr07	17608342	17734460	chr07:17608342-17734460	126118	1	0	0	0	0	0	0	0	0	0	0	0	0	0	0	0	0	0	1	0	0	0	0	0	0	0
INV	chr07	17749567	17826953	chr07:17749567-17826953	77386	1	0	0	0	0	0	0	0	0	0	0	0	0	0	0	0	0	0	1	0	0	0	0	0	0	0
INV	chr07	18258104	18260843	chr07:18258104-18260843	2739	1	0	0	0	0	0	0	0	0	0	0	0	0	0	0	0	0	1	0	0	0	0	0	0	0	0
INV	chr07	18795778	18802683	chr07:18795778-18802683	6905	1	0	0	0	0	0	0	0	0	1	0	0	0	0	0	0	0	0	0	0	0	0	0	0	0	0
INV	chr07	18795778	18803249	chr07:18795778-18803249	7471	3	0	0	0	0	0	0	0	1	0	0	0	0	0	0	0	0	0	0	0	1	0	0	0	0	1
INV	chr07	19610463	19614371	chr07:19610463-19614371	3908	1	0	0	0	0	0	0	1	0	0	0	0	0	0	0	0	0	0	0	0	0	0	0	0	0	0
INV	chr07	19611453	19614371	chr07:19611453-19614371	2918	1	0	0	0	0	0	0	0	0	0	0	0	0	0	0	0	0	0	0	0	0	0	1	0	0	0
INV	chr07	19611460	19614371	chr07:19611460-19614371	2911	1	0	0	0	0	0	0	0	0	0	0	0	0	0	0	0	0	0	0	0	0	0	0	0	1	0
INV	chr07	19707767	19745608	chr07:19707767-19745608	37841	7	1	0	0	0	1	1	0	0	0	1	0	0	0	0	0	0	1	1	0	0	0	0	0	0	1
INV	chr07	19709147	19745608	chr07:19709147-19745608	36461	1	0	0	0	0	0	0	0	1	0	0	0	0	0	0	0	0	0	0	0	0	0	0	0	0	0
INV	chr07	23438104	23451335	chr07:23438104-23451335	13231	6	1	0	0	0	0	1	0	1	0	1	1	0	0	0	0	0	1	0	0	0	0	0	0	0	0
INV	chr08	457482	470650	chr08:457482-470650	13168	5	0	0	1	0	0	0	0	0	1	0	0	0	0	0	1	1	0	0	0	0	0	0	1	0	0
INV	chr08	5087976	5093282	chr08:5087976-5093282	5306	1	0	0	0	0	0	0	0	0	0	0	0	0	0	0	0	0	0	1	0	0	0	0	0	0	0
INV	chr08	6870321	6904348	chr08:6870321-6904348	34027	7	1	1	0	1	1	0	0	0	0	1	0	1	0	0	0	0	0	0	0	0	0	0	0	1	0
INV	chr08	6870321	6905820	chr08:6870321-6905820	35499	1	0	0	0	0	0	0	0	0	0	0	1	0	0	0	0	0	0	0	0	0	0	0	0	0	0
INV	chr08	6870438	6904348	chr08:6870438-6904348	33910	1	0	0	0	0	0	1	0	0	0	0	0	0	0	0	0	0	0	0	0	0	0	0	0	0	0
INV	chr08	6904348	6908904	chr08:6904348-6908904	4556	1	0	0	0	0	0	0	1	0	0	0	0	0	0	0	0	0	0	0	0	0	0	0	0	0	0
INV	chr08	6908904	6912204	chr08:6908904-6912204	3300	5	0	1	0	1	1	1	0	0	0	0	0	1	0	0	0	0	0	0	0	0	0	0	0	0	0
INV	chr08	6909397	6912204	chr08:6909397-6912204	2807	1	0	0	0	0	0	0	0	0	0	0	1	0	0	0	0	0	0	0	0	0	0	0	0	0	0
INV	chr08	6912204	7014555	chr08:6912204-7014555	102351	1	0	0	0	0	0	0	1	0	0	0	0	0	0	0	0	0	0	0	0	0	0	0	0	0	0
INV	chr08	7271137	7277879	chr08:7271137-7277879	6742	1	0	0	0	0	0	0	0	0	0	0	0	1	0	0	0	0	0	0	0	0	0	0	0	0	0
INV	chr08	7405249	7407263	chr08:7405249-7407263	2014	1	0	0	0	0	0	0	0	0	0	0	0	0	0	0	0	0	0	1	0	0	0	0	0	0	0
INV	chr08	7405249	7427983	chr08:7405249-7427983	22734	1	0	0	0	0	0	0	0	0	0	0	0	0	0	0	0	1	0	0	0	0	0	0	0	0	0
INV	chr08	8530883	8534827	chr08:8530883-8534827	3944	4	0	0	1	0	0	0	0	0	1	0	0	0	0	0	1	0	0	0	0	0	0	0	1	0	0
INV	chr08	9058180	9093164	chr08:9058180-9093164	34984	1	0	0	0	0	0	0	1	0	0	0	0	0	0	0	0	0	0	0	0	0	0	0	0	0	0
INV	chr08	9058180	9101341	chr08:9058180-9101341	43161	1	0	0	0	0	0	1	0	0	0	0	0	0	0	0	0	0	0	0	0	0	0	0	0	0	0
INV	chr08	11264817	11315222	chr08:11264817-11315222	50405	5	0	0	1	0	0	0	0	0	1	0	1	0	0	0	0	1	0	1	0	0	0	0	0	0	0
INV	chr08	11264817	11316833	chr08:11264817-11316833	52016	1	0	0	0	0	0	0	0	0	0	0	0	0	0	0	0	0	0	0	0	0	1	0	0	0	0
INV	chr08	11282359	11315222	chr08:11282359-11315222	32863	2	0	0	0	0	0	1	1	0	0	0	0	0	0	0	0	0	0	0	0	0	0	0	0	0	0
INV	chr08	12376975	12484006	chr08:12376975-12484006	107031	2	0	0	0	0	0	0	1	0	0	0	0	0	0	0	0	0	1	0	0	0	0	0	0	0	0
INV	chr08	13770537	13773052	chr08:13770537-13773052	2515	1	0	0	0	0	0	0	0	0	0	0	0	0	0	0	0	0	1	0	0	0	0	0	0	0	0
INV	chr08	13871214	13878386	chr08:13871214-13878386	7172	1	0	0	0	0	0	0	1	0	0	0	0	0	0	0	0	0	0	0	0	0	0	0	0	0	0
INV	chr08	15894308	15931035	chr08:15894308-15931035	36727	1	0	0	0	0	0	0	0	0	0	0	0	0	0	0	0	0	1	0	0	0	0	0	0	0	0
INV	chr08	15894308	15931060	chr08:15894308-15931060	36752	1	0	0	0	0	0	0	0	0	0	0	0	0	0	0	0	0	0	0	0	1	0	0	0	0	0
INV	chr08	15894308	15931094	chr08:15894308-15931094	36786	12	0	0	1	0	1	0	1	1	1	0	1	0	1	0	1	1	0	0	0	0	1	0	1	0	1
INV	chr08	15942526	15970483	chr08:15942526-15970483	27957	1	0	0	0	0	0	1	0	0	0	0	0	0	0	0	0	0	0	0	0	0	0	0	0	0	0
INV	chr08	16569553	16604829	chr08:16569553-16604829	35276	5	0	0	0	0	0	0	1	0	1	0	0	0	0	0	0	1	0	0	0	1	1	0	0	0	0
INV	chr08	16569553	16604830	chr08:16569553-16604830	35277	1	0	0	0	0	0	0	0	0	0	0	0	0	0	0	0	0	0	1	0	0	0	0	0	0	0
INV	chr08	16577475	16590161	chr08:16577475-16590161	12686	2	0	0	0	0	0	0	0	1	0	0	0	0	0	0	0	0	0	0	0	0	0	0	0	0	1
INV	chr08	16577475	16604830	chr08:16577475-16604830	27355	2	0	0	0	0	1	0	0	0	0	0	0	0	1	0	0	0	0	0	0	0	0	0	0	0	0
INV	chr08	17265073	17274882	chr08:17265073-17274882	9809	1	0	0	0	0	0	0	0	0	0	0	0	0	0	0	0	0	0	0	0	1	0	0	0	0	0
INV	chr08	18891472	18953800	chr08:18891472-18953800	62328	1	0	0	0	0	0	0	0	1	0	0	0	0	0	0	0	0	0	0	0	0	0	0	0	0	0
INV	chr08	19582064	19589519	chr08:19582064-19589519	7455	1	0	0	0	0	0	0	0	0	0	0	0	0	1	0	0	0	0	0	0	0	0	0	0	0	0
INV	chr08	20139778	20144495	chr08:20139778-20144495	4717	2	0	0	0	0	0	0	0	0	0	0	1	0	0	0	0	0	0	0	0	0	0	0	0	0	1
INV	chr08	20139778	20149271	chr08:20139778-20149271	9493	1	0	0	0	0	0	1	0	0	0	0	0	0	0	0	0	0	0	0	0	0	0	0	0	0	0
INV	chr08	21149185	21161116	chr08:21149185-21161116	11931	1	0	0	0	0	0	0	1	0	0	0	0	0	0	0	0	0	0	0	0	0	0	0	0	0	0
INV	chr08	22099256	22142787	chr08:22099256-22142787	43531	1	0	0	0	0	1	0	0	0	0	0	0	0	0	0	0	0	0	0	0	0	0	0	0	0	0
INV	chr08	22099256	22149835	chr08:22099256-22149835	50579	1	0	0	0	0	0	0	0	0	0	0	0	0	1	0	0	0	0	0	0	0	0	0	0	0	0
INV	chr08	22100744	22149835	chr08:22100744-22149835	49091	1	0	0	0	0	0	0	0	1	0	0	0	0	0	0	0	0	0	0	0	0	0	0	0	0	0
INV	chr08	26013434	26047117	chr08:26013434-26047117	33683	1	0	0	0	0	0	1	0	0	0	0	0	0	0	0	0	0	0	0	0	0	0	0	0	0	0
INV	chr08	28592681	30261970	chr08:28592681-30261970	1669289	1	0	0	0	0	0	0	1	0	0	0	0	0	0	0	0	0	0	0	0	0	0	0	0	0	0
INV	chr08	28693734	29608870	chr08:28693734-29608870	915136	1	0	0	0	0	0	0	0	0	1	0	0	0	0	0	0	0	0	0	0	0	0	0	0	0	0
INV	chr08	28755552	29722509	chr08:28755552-29722509	966957	4	0	1	0	0	1	0	0	1	0	0	0	0	0	1	0	0	0	0	0	0	0	0	0	0	0
INV	chr08	28864060	29240039	chr08:28864060-29240039	375979	1	0	0	0	0	0	0	0	0	0	0	0	0	0	0	0	1	0	0	0	0	0	0	0	0	0
INV	chr08	31310177	31312589	chr08:31310177-31312589	2412	1	0	0	0	0	0	0	0	0	0	0	0	0	0	0	0	0	0	1	0	0	0	0	0	0	0
INV	chr08	33203228	33208643	chr08:33203228-33208643	5415	1	0	0	0	0	0	0	0	0	0	0	0	0	0	0	0	0	0	1	0	0	0	0	0	0	0
INV	chr08	33203233	33208643	chr08:33203233-33208643	5410	1	0	0	0	0	0	0	0	0	0	0	0	0	0	0	0	0	0	0	0	0	0	0	0	0	1
INV	chr09	1229039	1232297	chr09:1229039-1232297	3258	5	0	0	1	0	0	0	1	0	1	0	0	0	0	0	1	0	0	0	0	0	0	0	1	0	0
INV	chr09	1232297	1415437	chr09:1232297-1415437	183140	1	0	0	0	0	0	1	0	0	0	0	0	0	0	0	0	0	0	0	0	0	0	0	0	0	0
INV	chr09	1254744	1415437	chr09:1254744-1415437	160693	1	1	0	0	0	0	0	0	0	0	0	0	0	0	0	0	0	0	0	0	0	0	0	0	0	0
INV	chr09	1254744	1415674	chr09:1254744-1415674	160930	3	0	0	0	0	0	0	0	0	1	0	0	0	0	0	1	0	0	0	0	0	0	0	1	0	0
INV	chr09	1254744	1416087	chr09:1254744-1416087	161343	2	0	0	1	0	0	0	0	0	0	0	0	0	0	0	0	1	0	0	0	0	0	0	0	0	0
INV	chr09	1254935	1415437	chr09:1254935-1415437	160502	1	0	0	0	0	0	0	0	0	0	0	0	0	0	0	0	0	0	1	0	0	0	0	0	0	0
INV	chr09	1254935	1416087	chr09:1254935-1416087	161152	1	0	0	0	0	0	0	0	0	0	0	0	0	0	0	0	0	1	0	0	0	0	0	0	0	0
INV	chr09	2169901	2174353	chr09:2169901-2174353	4452	2	0	0	0	0	0	0	0	0	1	0	0	0	0	0	1	0	0	0	0	0	0	0	0	0	0
INV	chr09	3690605	4102528	chr09:3690605-4102528	411923	1	0	0	0	0	0	0	0	1	0	0	0	0	0	0	0	0	0	0	0	0	0	0	0	0	0
INV	chr09	4677050	4679167	chr09:4677050-4679167	2117	1	0	0	1	0	0	0	0	0	0	0	0	0	0	0	0	0	0	0	0	0	0	0	0	0	0
INV	chr09	5928505	5973198	chr09:5928505-5973198	44693	4	0	0	0	0	0	0	0	1	0	1	0	0	0	0	0	0	1	0	0	0	0	1	0	0	0
INV	chr09	6072827	6085696	chr09:6072827-6085696	12869	1	0	0	0	0	0	0	0	0	0	0	0	0	0	0	1	0	0	0	0	0	0	0	0	0	0
INV	chr09	6369028	6513859	chr09:6369028-6513859	144831	1	0	0	0	0	0	0	0	0	0	0	0	0	0	1	0	0	0	0	0	0	0	0	0	0	0
INV	chr09	6396422	6407846	chr09:6396422-6407846	11424	1	0	0	1	0	0	0	0	0	0	0	0	0	0	0	0	0	0	0	0	0	0	0	0	0	0
INV	chr09	6541872	6602570	chr09:6541872-6602570	60698	1	0	0	0	0	0	1	0	0	0	0	0	0	0	0	0	0	0	0	0	0	0	0	0	0	0
INV	chr09	7983254	7991454	chr09:7983254-7991454	8200	1	0	0	0	0	0	1	0	0	0	0	0	0	0	0	0	0	0	0	0	0	0	0	0	0	0
INV	chr09	7983254	7991634	chr09:7983254-7991634	8380	4	0	0	1	0	0	0	0	0	0	0	0	0	0	1	1	1	0	0	0	0	0	0	0	0	0
INV	chr09	7983255	7991454	chr09:7983255-7991454	8199	1	0	0	0	0	0	0	0	0	0	0	0	1	0	0	0	0	0	0	0	0	0	0	0	0	0
INV	chr09	7983255	7991634	chr09:7983255-7991634	8379	1	0	0	0	0	1	0	0	0	0	0	0	0	0	0	0	0	0	0	0	0	0	0	0	0	0
INV	chr09	7983256	7991634	chr09:7983256-7991634	8378	1	0	0	0	0	0	0	0	0	0	0	0	0	0	0	0	0	0	0	0	0	0	1	0	0	0
INV	chr09	8787394	8794610	chr09:8787394-8794610	7216	1	0	0	0	0	0	0	0	0	0	0	0	0	0	0	0	0	0	0	0	0	0	1	0	0	0
INV	chr09	10854182	10863612	chr09:10854182-10863612	9430	1	0	0	0	0	0	0	1	0	0	0	0	0	0	0	0	0	0	0	0	0	0	0	0	0	0
INV	chr09	11223149	11249109	chr09:11223149-11249109	25960	1	0	0	0	0	0	1	0	0	0	0	0	0	0	0	0	0	0	0	0	0	0	0	0	0	0
INV	chr09	11227675	11251133	chr09:11227675-11251133	23458	1	0	0	0	0	0	0	0	0	0	0	0	0	0	0	0	0	0	0	0	0	0	1	0	0	0
INV	chr09	11503267	11538051	chr09:11503267-11538051	34784	1	0	0	0	0	0	0	0	0	0	1	0	0	0	0	0	0	0	0	0	0	0	0	0	0	0
INV	chr09	11504491	11538058	chr09:11504491-11538058	33567	1	0	0	0	0	0	1	0	0	0	0	0	0	0	0	0	0	0	0	0	0	0	0	0	0	0
INV	chr09	11504491	11538062	chr09:11504491-11538062	33571	1	0	0	0	0	0	0	0	0	0	0	0	0	0	0	0	0	0	0	0	0	0	0	0	0	1
INV	chr09	14223692	14227495	chr09:14223692-14227495	3803	3	0	0	0	0	0	0	0	0	0	1	0	0	0	0	0	0	1	0	0	0	0	1	0	0	0
INV	chr09	15327228	15383553	chr09:15327228-15383553	56325	1	0	0	0	0	0	0	0	0	0	0	0	1	0	0	0	0	0	0	0	0	0	0	0	0	0
INV	chr09	15350748	15391980	chr09:15350748-15391980	41232	5	0	0	1	0	0	1	1	0	0	0	0	0	0	0	1	0	0	0	0	0	1	0	0	0	0
INV	chr09	15383553	15388283	chr09:15383553-15388283	4730	1	0	0	0	0	0	0	0	0	0	0	0	0	0	0	0	0	1	0	0	0	0	0	0	0	0
INV	chr09	15390778	15404070	chr09:15390778-15404070	13292	1	0	0	0	0	0	0	0	0	0	0	0	1	0	0	0	0	0	0	0	0	0	0	0	0	0
INV	chr09	16262474	16450789	chr09:16262474-16450789	188315	1	0	0	0	0	0	0	0	0	0	0	0	0	0	0	0	0	1	0	0	0	0	0	0	0	0
INV	chr09	16449166	17215011	chr09:16449166-17215011	765845	1	0	0	0	0	0	0	0	0	0	0	0	0	0	0	0	1	0	0	0	0	0	0	0	0	0
INV	chr09	16449166	17216084	chr09:16449166-17216084	766918	1	0	0	0	0	0	0	0	0	0	0	0	0	0	0	0	0	0	0	0	0	1	0	0	0	0
INV	chr09	19333963	19340344	chr09:19333963-19340344	6381	1	0	0	0	0	0	0	0	0	0	0	0	0	0	0	1	0	0	0	0	0	0	0	0	0	0
INV	chr10	3583250	3920564	chr10:3583250-3920564	337314	11	1	0	0	1	0	1	1	0	0	1	0	1	1	0	0	0	0	0	1	0	0	1	0	1	1
INV	chr10	5115267	5121108	chr10:5115267-5121108	5841	1	0	0	0	0	0	1	0	0	0	0	0	0	0	0	0	0	0	0	0	0	0	0	0	0	0
INV	chr10	5115319	5121108	chr10:5115319-5121108	5789	7	0	0	0	1	0	0	0	0	0	0	1	0	1	1	0	0	0	1	0	0	0	1	0	0	1
INV	chr10	5879448	5924025	chr10:5879448-5924025	44577	1	0	0	0	0	0	1	0	0	0	0	0	0	0	0	0	0	0	0	0	0	0	0	0	0	0
INV	chr10	5944572	5980233	chr10:5944572-5980233	35661	1	0	0	0	0	0	0	0	0	0	0	0	0	0	1	0	0	0	0	0	0	0	0	0	0	0
INV	chr10	5949748	5980233	chr10:5949748-5980233	30485	3	0	0	0	0	0	0	0	0	0	0	1	0	0	0	0	0	0	0	1	0	0	0	0	0	1
INV	chr10	5967452	5980233	chr10:5967452-5980233	12781	1	0	0	0	0	0	0	0	0	0	0	0	1	0	0	0	0	0	0	0	0	0	0	0	0	0
INV	chr10	6015978	6040961	chr10:6015978-6040961	24983	1	0	0	0	0	0	1	0	0	0	0	0	0	0	0	0	0	0	0	0	0	0	0	0	0	0
INV	chr10	7664061	7667053	chr10:7664061-7667053	2992	1	0	0	0	0	0	0	0	0	0	0	0	0	0	0	0	0	1	0	0	0	0	0	0	0	0
INV	chr10	8061825	8069527	chr10:8061825-8069527	7702	1	0	1	0	0	0	0	0	0	0	0	0	0	0	0	0	0	0	0	0	0	0	0	0	0	0
INV	chr10	8787525	8821676	chr10:8787525-8821676	34151	1	0	0	0	0	0	0	0	0	0	0	0	0	1	0	0	0	0	0	0	0	0	0	0	0	0
INV	chr10	8787527	8821676	chr10:8787527-8821676	34149	6	0	0	0	1	1	0	0	0	0	0	1	1	0	0	0	0	0	0	1	0	0	0	0	0	1
INV	chr10	8788399	8821676	chr10:8788399-8821676	33277	1	0	0	0	0	0	1	0	0	0	0	0	0	0	0	0	0	0	0	0	0	0	0	0	0	0
INV	chr10	8794351	8797657	chr10:8794351-8797657	3306	1	0	0	0	0	0	0	0	0	0	0	0	0	0	1	0	0	0	0	0	0	0	0	0	0	0
INV	chr10	9068326	9082408	chr10:9068326-9082408	14082	1	0	0	0	0	0	0	0	0	0	0	0	0	0	0	0	0	0	0	1	0	0	0	0	0	0
INV	chr10	10488132	10536423	chr10:10488132-10536423	48291	14	0	1	0	1	1	1	1	1	0	0	1	1	1	1	0	0	0	0	1	0	0	1	0	1	1
INV	chr10	10490031	10532825	chr10:10490031-10532825	42794	1	1	0	0	0	0	0	0	0	0	0	0	0	0	0	0	0	0	0	0	0	0	0	0	0	0
INV	chr10	14274695	14709774	chr10:14274695-14709774	435079	12	1	0	0	1	1	1	0	1	0	1	0	1	0	1	0	0	0	0	1	0	0	1	0	1	1
INV	chr10	14274695	14709823	chr10:14274695-14709823	435128	2	0	1	0	0	0	0	0	0	0	0	1	0	0	0	0	0	0	0	0	0	0	0	0	0	0
INV	chr10	14274695	14756246	chr10:14274695-14756246	481551	1	0	0	0	0	0	0	0	0	0	0	0	0	0	0	0	0	1	0	0	0	0	0	0	0	0
INV	chr10	15157753	15165798	chr10:15157753-15165798	8045	1	0	0	0	0	0	0	0	0	0	0	1	0	0	0	0	0	0	0	0	0	0	0	0	0	0
INV	chr10	15423294	15439812	chr10:15423294-15439812	16518	1	0	0	0	0	0	0	0	0	0	0	0	0	0	1	0	0	0	0	0	0	0	0	0	0	0
INV	chr10	16839101	16859312	chr10:16839101-16859312	20211	1	0	0	0	0	0	0	0	0	0	0	0	0	0	1	0	0	0	0	0	0	0	0	0	0	0
INV	chr10	17150730	17153148	chr10:17150730-17153148	2418	4	0	0	0	0	0	0	0	0	0	1	1	0	1	1	0	0	0	0	0	0	0	0	0	0	0
INV	chr10	18651455	18661556	chr10:18651455-18661556	10101	1	0	0	0	0	0	0	0	0	0	0	0	0	0	0	0	0	0	0	0	0	0	1	0	0	0
INV	chr10	19494749	19552047	chr10:19494749-19552047	57298	6	1	0	0	0	1	0	0	0	0	1	0	1	0	0	0	0	1	0	0	0	0	0	0	0	1
INV	chr10	19552047	19899999	chr10:19552047-19899999	347952	1	0	0	0	0	0	0	0	0	0	0	0	0	0	1	0	0	0	0	0	0	0	0	0	0	0
INV	chr10	19740462	19914819	chr10:19740462-19914819	174357	2	0	0	0	0	0	0	0	0	0	0	0	0	1	0	0	0	0	0	0	1	0	0	0	0	0
INV	chr10	19740464	19784673	chr10:19740464-19784673	44209	1	0	0	0	0	0	0	0	0	0	0	0	0	0	0	0	0	0	0	0	0	0	1	0	0	0
INV	chr10	19740464	19786756	chr10:19740464-19786756	46292	1	0	0	0	0	0	1	0	0	0	0	0	0	0	0	0	0	0	0	0	0	0	0	0	0	0
INV	chr10	19740464	19892691	chr10:19740464-19892691	152227	6	0	1	0	1	1	0	0	0	0	0	1	0	0	0	0	0	0	0	1	0	0	0	0	1	0
INV	chr10	19747453	19784673	chr10:19747453-19784673	37220	1	0	0	0	0	0	0	1	0	0	0	0	0	0	0	0	0	0	0	0	0	0	0	0	0	0
INV	chr10	19786756	19892691	chr10:19786756-19892691	105935	1	0	0	0	0	0	0	0	0	0	0	0	0	0	0	0	0	0	0	0	0	0	1	0	0	0
INV	chr10	19786756	19923171	chr10:19786756-19923171	136415	1	0	0	0	0	0	0	1	0	0	0	0	0	0	0	0	0	0	0	0	0	0	0	0	0	0
INV	chr10	20802707	20852250	chr10:20802707-20852250	49543	4	0	0	0	1	0	1	1	0	0	0	0	0	0	0	0	0	0	0	1	0	0	0	0	0	0
INV	chr10	20852250	20865765	chr10:20852250-20865765	13515	1	0	0	0	0	0	0	0	0	0	0	0	0	0	1	0	0	0	0	0	0	0	0	0	0	0
INV	chr10	20852250	20865770	chr10:20852250-20865770	13520	3	0	0	0	0	1	0	0	1	0	0	0	1	0	0	0	0	0	0	0	0	0	0	0	0	0
INV	chr10	20854505	20865765	chr10:20854505-20865765	11260	1	0	0	0	0	0	0	0	0	0	0	1	0	0	0	0	0	0	0	0	0	0	0	0	0	0
INV	chr10	21476135	21485633	chr10:21476135-21485633	9498	1	0	1	0	0	0	0	0	0	0	0	0	0	0	0	0	0	0	0	0	0	0	0	0	0	0
INV	chr10	21485633	24591813	chr10:21485633-24591813	3106180	1	0	0	0	0	1	0	0	0	0	0	0	0	0	0	0	0	0	0	0	0	0	0	0	0	0
INV	chr10	21724933	23013261	chr10:21724933-23013261	1288328	1	0	0	0	0	0	0	0	0	0	0	0	0	0	0	0	0	0	0	0	0	0	1	0	0	0
INV	chr10	21726982	23013261	chr10:21726982-23013261	1286279	1	0	0	0	0	0	0	0	0	0	0	0	0	0	0	0	0	0	0	0	0	0	0	0	1	0
INV	chr10	23365421	23372022	chr10:23365421-23372022	6601	1	0	0	0	0	0	0	0	0	0	0	0	0	0	0	0	0	0	0	0	0	0	0	0	1	0
INV	chr10	24212971	24214976	chr10:24212971-24214976	2005	1	0	0	0	0	0	0	0	0	0	0	0	0	0	0	0	0	0	0	0	0	0	0	0	1	0
INV	chr10	24217389	24555309	chr10:24217389-24555309	337920	1	0	0	0	0	0	0	0	0	0	0	1	0	0	0	0	0	0	0	0	0	0	0	0	0	0
INV	chr10	24515325	24591813	chr10:24515325-24591813	76488	1	0	0	0	0	0	0	0	0	0	0	0	0	0	0	0	0	0	0	0	0	0	1	0	0	0
INV	chr11	704392	715948	chr11:704392-715948	11556	2	0	0	0	1	1	0	0	0	0	0	0	0	0	0	0	0	0	0	0	0	0	0	0	0	0
INV	chr11	758520	768760	chr11:758520-768760	10240	7	0	0	0	0	0	1	1	1	0	0	0	0	1	1	0	0	0	0	0	0	0	1	0	0	1
INV	chr11	919152	1844192	chr11:919152-1844192	925040	1	0	0	0	0	0	0	0	0	0	0	0	1	0	0	0	0	0	0	0	0	0	0	0	0	0
INV	chr11	919152	1940357	chr11:919152-1940357	1021205	1	0	0	0	0	0	0	0	0	0	1	0	0	0	0	0	0	0	0	0	0	0	0	0	0	0
INV	chr11	919152	2334259	chr11:919152-2334259	1415107	2	0	0	0	0	1	1	0	0	0	0	0	0	0	0	0	0	0	0	0	0	0	0	0	0	0
INV	chr11	919152	2334262	chr11:919152-2334262	1415110	9	1	1	0	1	0	0	0	1	0	0	1	0	1	1	0	0	0	0	0	0	0	0	0	1	1
INV	chr11	1859593	2334262	chr11:1859593-2334262	474669	1	0	0	0	0	0	0	0	0	0	0	0	1	0	0	0	0	0	0	0	0	0	0	0	0	0
INV	chr11	2051457	4442133	chr11:2051457-4442133	2390676	4	0	0	1	0	0	0	0	0	1	0	0	0	0	0	0	1	0	0	0	0	1	0	0	0	0
INV	chr11	2075689	4454468	chr11:2075689-4454468	2378779	1	0	0	0	0	0	0	0	0	0	0	0	0	0	0	1	0	0	0	0	0	0	0	0	0	0
INV	chr11	2075922	4454468	chr11:2075922-4454468	2378546	1	0	0	0	0	0	0	0	0	0	0	0	0	0	0	0	0	0	0	0	0	0	0	1	0	0
INV	chr11	3259969	3264404	chr11:3259969-3264404	4435	4	0	0	0	1	0	0	0	1	0	0	0	0	0	1	0	0	0	0	0	0	0	0	0	0	1
INV	chr11	3259969	3265728	chr11:3259969-3265728	5759	1	0	0	0	0	0	0	0	0	0	0	0	0	1	0	0	0	0	0	0	0	0	0	0	0	0
INV	chr11	4726479	4731574	chr11:4726479-4731574	5095	5	0	0	0	0	0	0	1	0	1	0	1	0	0	0	1	0	0	0	0	0	0	0	0	0	1
INV	chr11	5574794	6482954	chr11:5574794-6482954	908160	1	0	0	0	0	0	0	0	0	0	0	0	0	0	0	0	0	0	0	0	1	0	0	0	0	0
INV	chr11	5574941	5923994	chr11:5574941-5923994	349053	10	1	0	0	1	1	1	0	0	0	1	0	1	0	1	0	0	0	0	1	0	0	0	0	1	1
INV	chr11	5574941	6498624	chr11:5574941-6498624	923683	1	0	0	0	0	0	0	0	1	0	0	0	0	0	0	0	0	0	0	0	0	0	0	0	0	0
INV	chr11	5578199	6485062	chr11:5578199-6485062	906863	1	0	0	0	0	0	0	0	0	0	0	0	0	0	0	0	0	0	1	0	0	0	0	0	0	0
INV	chr11	5588300	5923994	chr11:5588300-5923994	335694	2	0	1	0	0	0	0	0	0	0	0	1	0	0	0	0	0	0	0	0	0	0	0	0	0	0
INV	chr11	5599662	6490648	chr11:5599662-6490648	890986	1	0	0	0	0	0	0	0	0	0	0	0	0	0	0	0	0	1	0	0	0	0	0	0	0	0
INV	chr11	5949041	6498624	chr11:5949041-6498624	549583	10	1	1	0	1	0	1	0	0	0	0	1	1	0	1	0	0	0	0	1	0	0	0	0	1	1
INV	chr11	7894612	7896650	chr11:7894612-7896650	2038	2	0	0	0	0	0	1	0	0	0	0	0	0	0	0	0	0	1	0	0	0	0	0	0	0	0
INV	chr11	9187068	9304411	chr11:9187068-9304411	117343	11	1	1	0	1	1	0	0	1	0	0	1	1	0	1	0	0	0	0	0	0	0	1	0	1	1
INV	chr11	9718209	9734607	chr11:9718209-9734607	16398	1	0	0	0	0	0	0	0	1	0	0	0	0	0	0	0	0	0	0	0	0	0	0	0	0	0
INV	chr11	9954377	9986200	chr11:9954377-9986200	31823	1	0	0	0	0	0	0	0	0	0	0	0	0	0	0	0	0	0	0	0	0	0	0	0	0	1
INV	chr11	10903357	10907214	chr11:10903357-10907214	3857	9	0	1	0	1	1	0	0	1	0	1	1	1	0	0	0	0	0	0	0	0	0	1	0	1	0
INV	chr11	10903357	10917208	chr11:10903357-10917208	13851	2	0	0	0	0	0	1	0	0	0	0	0	0	0	0	0	0	0	0	0	0	0	0	0	0	1
INV	chr11	11681048	11684706	chr11:11681048-11684706	3658	1	0	0	0	0	0	0	0	0	0	0	0	0	0	0	0	0	0	0	0	0	0	1	0	0	0
INV	chr11	11681048	11689539	chr11:11681048-11689539	8491	8	0	0	0	1	0	1	1	0	0	1	1	1	0	1	0	0	0	0	0	0	0	0	0	0	1
INV	chr11	11681048	11689570	chr11:11681048-11689570	8522	1	0	0	0	0	1	0	0	0	0	0	0	0	0	0	0	0	0	0	0	0	0	0	0	0	0
INV	chr11	11681048	11693575	chr11:11681048-11693575	12527	3	0	0	0	0	0	0	0	1	0	0	0	0	0	0	0	0	1	0	0	0	0	0	0	1	0
INV	chr11	11883098	11894222	chr11:11883098-11894222	11124	1	0	0	0	0	0	0	0	0	0	0	1	0	0	0	0	0	0	0	0	0	0	0	0	0	0
INV	chr11	11883101	11894222	chr11:11883101-11894222	11121	1	0	0	0	0	0	0	0	0	0	0	0	0	0	0	0	0	0	0	0	0	0	0	0	0	1
INV	chr11	11916960	11927293	chr11:11916960-11927293	10333	1	0	0	0	0	0	0	0	0	0	0	0	0	0	0	0	0	0	0	0	1	0	0	0	0	0
INV	chr11	12526884	12529720	chr11:12526884-12529720	2836	1	0	0	0	1	0	0	0	0	0	0	0	0	0	0	0	0	0	0	0	0	0	0	0	0	0
INV	chr11	12654207	12669040	chr11:12654207-12669040	14833	3	0	1	0	0	1	0	0	0	0	0	0	0	0	0	0	0	0	0	0	0	0	1	0	0	0
INV	chr11	12723265	12725273	chr11:12723265-12725273	2008	14	0	1	0	1	1	1	1	1	0	1	1	1	0	1	0	0	1	1	0	0	0	0	0	1	1
INV	chr11	14969936	14977709	chr11:14969936-14977709	7773	1	0	0	0	0	0	0	0	0	0	0	0	0	0	0	0	0	0	1	0	0	0	0	0	0	0
INV	chr11	15356291	15392231	chr11:15356291-15392231	35940	1	0	0	0	0	0	0	0	0	0	1	0	0	0	0	0	0	0	0	0	0	0	0	0	0	0
INV	chr11	15982440	15984683	chr11:15982440-15984683	2243	3	0	0	0	0	0	0	0	0	0	0	0	0	1	1	0	0	0	0	0	0	0	0	0	0	1
INV	chr11	16610206	16653130	chr11:16610206-16653130	42924	1	0	0	0	0	0	0	0	0	0	0	0	0	0	1	0	0	0	0	0	0	0	0	0	0	0
INV	chr11	17015431	17020435	chr11:17015431-17020435	5004	2	0	0	0	0	0	0	0	0	0	0	1	0	0	0	0	0	0	0	0	0	0	0	0	0	1
INV	chr11	17015431	17023601	chr11:17015431-17023601	8170	1	0	1	0	0	0	0	0	0	0	0	0	0	0	0	0	0	0	0	0	0	0	0	0	0	0
INV	chr11	17020435	17023601	chr11:17020435-17023601	3166	2	0	0	0	0	0	1	0	0	0	1	0	0	0	0	0	0	0	0	0	0	0	0	0	0	0
INV	chr11	17616361	17621515	chr11:17616361-17621515	5154	2	0	0	0	0	0	0	0	0	0	0	0	0	0	0	0	0	0	1	0	1	0	0	0	0	0
INV	chr11	17616363	17621515	chr11:17616363-17621515	5152	11	0	1	0	1	1	0	1	1	0	1	1	1	1	1	0	0	0	0	0	0	0	0	0	0	1
INV	chr11	17781610	17791979	chr11:17781610-17791979	10369	1	0	0	0	0	0	0	0	0	0	0	0	0	0	0	0	0	1	0	0	0	0	0	0	0	0
INV	chr11	18016119	18019692	chr11:18016119-18019692	3573	1	0	0	0	0	0	0	0	0	0	0	0	0	0	0	0	0	0	0	0	1	0	0	0	0	0
INV	chr11	18016120	18018301	chr11:18016120-18018301	2181	5	0	0	0	0	1	0	0	0	0	0	0	0	1	1	0	0	1	0	0	0	0	0	0	0	1
INV	chr11	18546416	18636211	chr11:18546416-18636211	89795	15	1	1	0	1	1	1	1	0	0	1	1	1	1	1	0	0	0	0	1	0	0	1	0	1	1
INV	chr11	18546419	18636211	chr11:18546419-18636211	89792	1	0	0	0	0	0	0	0	1	0	0	0	0	0	0	0	0	0	0	0	0	0	0	0	0	0
INV	chr11	18583058	18597806	chr11:18583058-18597806	14748	1	0	0	0	0	0	0	0	0	1	0	0	0	0	0	0	0	0	0	0	0	0	0	0	0	0
INV	chr11	18751115	18755686	chr11:18751115-18755686	4571	1	0	0	0	0	0	0	0	0	0	0	0	0	1	0	0	0	0	0	0	0	0	0	0	0	0
INV	chr11	18977864	18980673	chr11:18977864-18980673	2809	5	0	0	0	1	0	0	1	0	0	1	0	0	1	0	0	0	0	0	0	0	0	1	0	0	0
INV	chr11	20756569	20764207	chr11:20756569-20764207	7638	1	0	0	0	0	0	0	0	0	0	0	0	0	1	0	0	0	0	0	0	0	0	0	0	0	0
INV	chr11	20830987	20837499	chr11:20830987-20837499	6512	1	0	0	0	0	0	0	0	0	0	0	0	0	1	0	0	0	0	0	0	0	0	0	0	0	0
INV	chr11	21282376	21466339	chr11:21282376-21466339	183963	13	0	1	0	1	1	0	1	1	0	1	1	0	1	0	0	1	0	1	0	1	1	1	0	0	0
INV	chr11	21282376	21466342	chr11:21282376-21466342	183966	3	0	0	0	0	0	0	0	0	0	0	0	0	0	1	0	0	0	0	0	0	0	0	0	1	1
INV	chr11	21282376	21478081	chr11:21282376-21478081	195705	1	0	0	0	0	0	1	0	0	0	0	0	0	0	0	0	0	0	0	0	0	0	0	0	0	0
INV	chr11	21770630	21774172	chr11:21770630-21774172	3542	2	0	0	0	0	0	0	0	0	0	0	0	0	0	1	0	0	0	0	0	0	0	0	0	0	1
INV	chr11	22927650	22930092	chr11:22927650-22930092	2442	1	0	0	0	0	0	0	0	0	0	0	0	0	0	0	0	0	0	1	0	0	0	0	0	0	0
INV	chr11	24932233	24942668	chr11:24932233-24942668	10435	1	0	0	0	0	1	0	0	0	0	0	0	0	0	0	0	0	0	0	0	0	0	0	0	0	0
INV	chr11	25380356	25396405	chr11:25380356-25396405	16049	2	0	1	0	0	0	0	0	0	0	0	1	0	0	0	0	0	0	0	0	0	0	0	0	0	0
INV	chr11	25380356	25401141	chr11:25380356-25401141	20785	4	0	0	0	0	0	1	0	0	0	0	0	0	1	1	0	0	0	0	0	0	0	1	0	0	0
INV	chr11	25545906	25555658	chr11:25545906-25555658	9752	1	0	0	0	0	0	1	0	0	0	0	0	0	0	0	0	0	0	0	0	0	0	0	0	0	0
INV	chr11	25817477	25833328	chr11:25817477-25833328	15851	2	0	0	0	0	0	1	0	0	0	0	0	0	1	0	0	0	0	0	0	0	0	0	0	0	0
INV	chr11	25817477	26042016	chr11:25817477-26042016	224539	1	0	0	0	0	0	0	0	1	0	0	0	0	0	0	0	0	0	0	0	0	0	0	0	0	0
INV	chr11	26039901	26075876	chr11:26039901-26075876	35975	9	1	1	0	1	1	1	1	0	0	0	1	0	0	1	0	0	0	0	0	0	0	0	0	1	0
INV	chr11	26042016	26075876	chr11:26042016-26075876	33860	2	0	0	0	0	0	0	0	0	0	0	0	0	1	0	0	0	0	0	0	0	0	0	0	0	1
INV	chr11	26314214	26320939	chr11:26314214-26320939	6725	2	0	0	0	0	1	0	0	0	0	0	0	0	1	0	0	0	0	0	0	0	0	0	0	0	0
INV	chr11	26765639	26771735	chr11:26765639-26771735	6096	6	0	1	0	1	0	1	0	0	0	0	1	0	0	1	0	0	0	0	0	0	0	0	0	1	0
INV	chr11	26765639	26774248	chr11:26765639-26774248	8609	1	0	0	0	0	0	0	1	0	0	0	0	0	0	0	0	0	0	0	0	0	0	0	0	0	0
INV	chr11	26765639	26774967	chr11:26765639-26774967	9328	2	0	0	0	0	0	0	0	0	0	0	0	0	1	0	0	0	0	0	0	0	0	0	0	0	1
INV	chr11	26765639	26775901	chr11:26765639-26775901	10262	2	0	0	0	0	0	0	0	1	0	0	0	0	0	0	0	0	0	0	0	0	0	1	0	0	0
INV	chr11	29129448	29132022	chr11:29129448-29132022	2574	11	0	1	0	1	1	1	0	1	0	0	1	0	1	1	0	0	0	0	0	0	0	1	0	1	1
INV	chr11	29771870	29786275	chr11:29771870-29786275	14405	4	0	0	0	0	0	0	0	1	0	0	1	0	1	0	0	0	0	0	0	0	0	0	0	0	1
INV	chr11	31171159	31174661	chr11:31171159-31174661	3502	1	0	0	0	0	0	0	1	0	0	0	0	0	0	0	0	0	0	0	0	0	0	0	0	0	0
INV	chr12	888769	895859	chr12:888769-895859	7090	1	0	0	0	1	0	0	0	0	0	0	0	0	0	0	0	0	0	0	0	0	0	0	0	0	0
INV	chr12	1794915	1800753	chr12:1794915-1800753	5838	1	0	0	0	0	0	1	0	0	0	0	0	0	0	0	0	0	0	0	0	0	0	0	0	0	0
INV	chr12	1902742	1909992	chr12:1902742-1909992	7250	4	0	1	0	1	0	1	0	0	0	0	0	0	0	0	0	0	0	0	0	0	0	0	0	1	0
INV	chr12	1902742	1915674	chr12:1902742-1915674	12932	1	0	0	0	0	1	0	0	0	0	0	0	0	0	0	0	0	0	0	0	0	0	0	0	0	0
INV	chr12	1956870	1968224	chr12:1956870-1968224	11354	1	0	0	0	1	0	0	0	0	0	0	0	0	0	0	0	0	0	0	0	0	0	0	0	0	0
INV	chr12	1956870	1968228	chr12:1956870-1968228	11358	3	0	1	0	0	0	1	0	0	0	0	1	0	0	0	0	0	0	0	0	0	0	0	0	0	0
INV	chr12	2144456	2151086	chr12:2144456-2151086	6630	2	0	1	0	0	0	0	0	0	0	0	0	0	0	0	0	0	0	0	0	0	0	0	0	0	1
INV	chr12	2253034	2266104	chr12:2253034-2266104	13070	18	1	1	0	1	1	1	1	1	0	1	1	1	0	1	0	0	1	1	1	1	0	1	0	1	1
INV	chr12	2724304	2727285	chr12:2724304-2727285	2981	1	0	0	0	0	0	0	0	1	0	0	0	0	0	0	0	0	0	0	0	0	0	0	0	0	0
INV	chr12	4607999	4614879	chr12:4607999-4614879	6880	1	0	0	0	0	1	0	0	0	0	0	0	0	0	0	0	0	0	0	0	0	0	0	0	0	0
INV	chr12	8815704	8820821	chr12:8815704-8820821	5117	1	0	0	0	0	0	0	0	0	0	1	0	0	0	0	0	0	0	0	0	0	0	0	0	0	0
INV	chr12	10310115	10316181	chr12:10310115-10316181	6066	1	0	0	0	0	0	0	1	0	0	0	0	0	0	0	0	0	0	0	0	0	0	0	0	0	0
INV	chr12	11756719	11769239	chr12:11756719-11769239	12520	1	1	0	0	0	0	0	0	0	0	0	0	0	0	0	0	0	0	0	0	0	0	0	0	0	0
INV	chr12	11757493	11769239	chr12:11757493-11769239	11746	9	0	1	0	1	1	0	0	0	0	0	1	1	0	0	0	0	0	0	1	0	0	1	0	1	1
INV	chr12	13876914	13879904	chr12:13876914-13879904	2990	1	0	0	0	1	0	0	0	0	0	0	0	0	0	0	0	0	0	0	0	0	0	0	0	0	0
INV	chr12	13876914	13880454	chr12:13876914-13880454	3540	2	0	0	0	0	0	0	0	0	0	0	0	0	0	0	0	0	0	0	1	0	0	0	0	1	0
INV	chr12	14579294	14583343	chr12:14579294-14583343	4049	5	0	1	0	0	0	0	0	0	0	1	1	0	0	0	0	0	0	0	0	0	0	1	0	1	0
INV	chr12	18806463	18815351	chr12:18806463-18815351	8888	1	0	0	0	0	0	0	0	0	0	1	0	0	0	0	0	0	0	0	0	0	0	0	0	0	0
INV	chr12	22641309	22649274	chr12:22641309-22649274	7965	1	0	0	0	0	0	0	0	0	0	0	0	0	0	0	0	0	0	0	0	0	0	1	0	0	0
INV	chr12	24312805	24320187	chr12:24312805-24320187	7382	13	0	1	0	1	0	0	0	1	0	1	1	1	1	1	0	0	0	1	1	0	0	1	0	1	1
TRANS	chr01	490104	492510	chr01:490104-492510	2406	3	0	0	0	0	0	0	0	0	1	0	0	0	0	0	0	1	0	0	0	0	1	0	0	0	0	ESL_chr08:33580009-33582423|PI161_chr08:31493814-31496234|SAS_chr08:32855290-32857708
TRANS	chr01	490106	496879	chr01:490106-496879	6773	1	0	0	0	0	0	0	0	0	0	1	0	0	0	0	0	0	0	0	0	0	0	0	0	0	0	INB_chr07:2611889-2605061
TRANS	chr01	490106	497321	chr01:490106-497321	7215	1	0	0	0	0	0	1	0	0	0	0	0	0	0	0	0	0	0	0	0	0	0	0	0	0	0	DOYA_chr05:22793247-22786007
TRANS	chr01	490106	497335	chr01:490106-497335	7229	1	0	0	0	0	0	0	0	0	0	0	0	0	0	0	0	0	0	0	0	0	0	0	0	0	1	VEP_chr07:2609160-2601922
TRANS	chr01	490108	496879	chr01:490108-496879	6771	1	0	0	0	0	0	0	0	0	0	0	0	0	0	0	0	0	0	0	0	0	1	0	0	0	0	SAS_chr10:1661402-1668182
TRANS	chr01	490108	497321	chr01:490108-497321	7213	1	0	0	0	0	0	0	1	0	0	0	0	0	0	0	0	0	0	0	0	0	0	0	0	0	0	DUD_chr02:4290767-4298020
TRANS	chr01	490108	497322	chr01:490108-497322	7214	4	0	0	0	0	0	0	0	0	1	0	0	0	0	0	0	1	0	0	0	0	1	0	0	0	1	ESL_chr03:8481014-8488264|PI161_chr03:8477106-8484361|SAS_chr03:8482373-8489623|VEP_chr03:8936060-8943319
TRANS	chr01	490109	496917	chr01:490109-496917	6808	3	0	0	0	0	0	0	0	0	1	0	0	0	0	0	0	1	0	0	0	0	1	0	0	0	0	ESL_chr04:26827896-26834734|PI161_chr04:28527513-28534353|SAS_chr04:28543824-28550652
TRANS	chr01	490109	497321	chr01:490109-497321	7212	4	0	0	0	0	0	0	1	1	0	1	0	0	0	0	0	0	0	0	0	0	0	0	0	0	1	DUD_chr04:28909572-28916802|DUL_chr09:57664-64905|INB_chr09:48718-55926|VEP_chr09:51722-58941
TRANS	chr01	490110	496911	chr01:490110-496911	6801	1	0	0	0	0	0	0	0	0	1	0	0	0	0	0	0	0	0	0	0	0	0	0	0	0	0	ESL_chr11:25772666-25779486
TRANS	chr01	490110	496917	chr01:490110-496917	6807	1	0	0	0	0	0	0	0	0	0	0	0	0	0	0	0	0	0	0	0	0	1	0	0	0	0	SAS_chr11:26191110-26197929
TRANS	chr01	490111	492510	chr01:490111-492510	2399	2	0	0	0	1	0	0	0	0	0	0	0	0	0	0	0	0	0	0	0	0	0	0	0	0	1	BDR_chr08:33634582-33636992|VEP_chr08:29258052-29260458
TRANS	chr01	490111	497050	chr01:490111-497050	6939	1	0	0	0	0	0	0	0	0	0	0	0	0	0	0	0	1	0	0	0	0	0	0	0	0	0	PI161_chr02:17543802-17536857
TRANS	chr01	490112	492357	chr01:490112-492357	2245	1	0	0	0	0	0	0	0	0	1	0	0	0	0	0	0	0	0	0	0	0	0	0	0	0	0	ESL_chr09:468045-470295
TRANS	chr01	490113	492442	chr01:490113-492442	2329	3	0	0	0	0	0	0	1	0	0	1	0	0	0	1	0	0	0	0	0	0	0	0	0	0	0	DUD_chr08:33318947-33321283|INB_chr08:33147955-33150290|NY_chr08:33520943-33523280
TRANS	chr01	490113	492678	chr01:490113-492678	2565	3	0	0	0	1	0	1	0	0	0	0	0	0	0	1	0	0	0	0	0	0	0	0	0	0	0	BDR_chr11:26201286-26203853|DOYA_chr02:20053485-20050914|NY_chr02:19779950-19777380
TRANS	chr01	490118	497321	chr01:490118-497321	7203	5	0	0	0	0	0	1	1	0	1	0	0	0	0	0	0	1	0	0	0	0	1	0	0	0	0	DOYA_chr09:303294-296084|DUD_chr09:317899-310684|ESL_chr09:312436-305220|PI161_chr09:324120-316893|SAS_chr09:309740-302522
TRANS	chr01	490655	497321	chr01:490655-497321	6666	4	0	0	0	1	0	0	0	0	0	1	0	0	0	1	0	0	0	0	0	0	0	0	0	0	1	BDR_chr04:26422559-26429212|INB_chr11:30378413-30371739|NY_chr04:30409529-30416195|VEP_chr11:30819423-30812738
TRANS	chr01	491351	497321	chr01:491351-497321	5970	2	0	0	0	0	0	0	0	1	1	0	0	0	0	0	0	0	0	0	0	0	0	0	0	0	0	DUL_chr02:20290892-20284911|ESL_chr02:19856641-19850661
TRANS	chr01	491374	493866	chr01:491374-493866	2492	3	0	0	0	0	0	0	0	0	1	0	0	0	0	0	0	1	0	0	0	0	1	0	0	0	0	ESL_chr06:29487912-29485425|PI161_chr06:30390264-30387776|SAS_chr06:3947611-3950098
TRANS	chr01	492016	495414	chr01:492016-495414	3398	1	0	0	0	1	0	0	0	0	0	0	0	0	0	0	0	0	0	0	0	0	0	0	0	0	0	BDR_chr03:4930966-4934305
TRANS	chr01	492384	497321	chr01:492384-497321	4937	2	0	0	0	0	0	0	1	0	0	0	0	0	0	0	0	1	0	0	0	0	0	0	0	0	0	DUD_chr12:17842254-17837325|PI161_chr12:17932190-17927276
TRANS	chr01	492418	496879	chr01:492418-496879	4461	1	0	0	0	0	0	0	0	0	1	0	0	0	0	0	0	0	0	0	0	0	0	0	0	0	0	ESL_chr09:470271-474744
TRANS	chr01	492790	497340	chr01:492790-497340	4550	3	0	0	0	0	0	0	0	0	1	0	0	0	0	0	0	1	0	0	0	0	1	0	0	0	0	ESL_chr03:29279411-29283965|PI161_chr03:27585185-27589752|SAS_chr03:24727035-24731591
TRANS	chr01	492820	496308	chr01:492820-496308	3488	1	0	0	0	1	0	0	0	0	0	0	0	0	0	0	0	0	0	0	0	0	0	0	0	0	0	BDR_chr12:13651383-13647900
TRANS	chr01	492820	497321	chr01:492820-497321	4501	3	0	0	0	0	0	1	0	0	0	1	0	0	0	1	0	0	0	0	0	0	0	0	0	0	0	DOYA_chr12:13691573-13687106|INB_chr12:13914950-13910486|NY_chr12:13691341-13686872
TRANS	chr01	492828	497321	chr01:492828-497321	4493	1	0	0	0	0	0	0	0	1	0	0	0	0	0	0	0	0	0	0	0	0	0	0	0	0	0	DUL_chr12:14099602-14095140
TRANS	chr01	493846	497321	chr01:493846-497321	3475	2	0	0	0	1	0	0	0	0	0	0	0	0	0	1	0	0	0	0	0	0	0	0	0	0	0	BDR_chr11:26217291-26220752|NY_chr02:19763953-19760492
TRANS	chr01	493857	497321	chr01:493857-497321	3464	1	0	0	0	0	0	1	0	0	0	0	0	0	0	0	0	0	0	0	0	0	0	0	0	0	0	DOYA_chr02:20037471-20034017
TRANS	chr01	493865	496816	chr01:493865-496816	2951	1	0	0	0	0	0	1	0	0	0	0	0	0	0	0	0	0	0	0	0	0	0	0	0	0	0	DOYA_chr04:4771397-4774358
TRANS	chr01	493865	496954	chr01:493865-496954	3089	1	0	0	0	0	0	0	0	0	1	0	0	0	0	0	0	0	0	0	0	0	0	0	0	0	0	ESL_chr07:12026843-12029940
TRANS	chr01	493865	497321	chr01:493865-497321	3456	2	0	0	0	0	0	0	0	0	0	1	0	0	0	0	0	0	0	0	0	0	0	0	0	0	1	INB_chr11:9083561-9080055|VEP_chr11:9101096-9097590
TRANS	chr01	493866	496946	chr01:493866-496946	3080	2	0	0	0	0	0	0	0	0	1	0	0	0	0	0	0	0	0	0	0	0	1	0	0	0	0	ESL_chr06:29485290-29482205|SAS_chr06:3950233-3953318
TRANS	chr01	493866	497050	chr01:493866-497050	3184	2	0	0	0	0	0	0	1	0	0	0	0	0	0	0	0	0	0	0	0	0	1	0	0	0	0	DUD_chr02:15975667-15972497|SAS_chr02:16024524-16021353
TRANS	chr01	493866	497316	chr01:493866-497316	3450	1	0	0	0	0	0	0	0	0	1	0	0	0	0	0	0	0	0	0	0	0	0	0	0	0	0	ESL_chr02:16002331-15998895
TRANS	chr01	493866	497321	chr01:493866-497321	3455	6	0	0	0	0	0	0	1	1	1	0	0	0	0	1	0	1	0	0	0	0	1	0	0	0	0	DUD_chr11:8900333-8896828|DUL_chr11:8999419-8995915|ESL_chr11:8845743-8842238|NY_chr11:9064110-9060606|PI161_chr11:8806104-8802599|SAS_chr11:8826737-8823233
TRANS	chr01	494583	496879	chr01:494583-496879	2296	2	0	0	0	0	0	0	0	1	0	1	0	0	0	0	0	0	0	0	0	0	0	0	0	0	0	DUL_chr04:27482692-27484987|INB_chr04:29646054-29648367
TRANS	chr01	1372886	1377396	chr01:1372886-1377396	4510	1	0	0	0	0	0	1	0	0	0	0	0	0	0	0	0	0	0	0	0	0	0	0	0	0	0	DOYA_chr07:12062828-12067355
TRANS	chr01	1372886	1378357	chr01:1372886-1378357	5471	1	0	0	0	0	0	0	0	0	1	0	0	0	0	0	0	0	0	0	0	0	0	0	0	0	0	ESL_chr10:6037193-6042681
TRANS	chr01	1372886	1379597	chr01:1372886-1379597	6711	1	0	0	0	0	0	0	0	0	0	0	0	0	0	0	0	1	0	0	0	0	0	0	0	0	0	PI161_chr05:12939774-12946472
TRANS	chr01	1372886	1379598	chr01:1372886-1379598	6712	2	0	0	0	1	0	0	0	0	0	0	0	0	0	1	0	0	0	0	0	0	0	0	0	0	0	BDR_chr09:10846219-10852960|NY_chr09:11026604-11033311
TRANS	chr01	1372886	1379600	chr01:1372886-1379600	6714	3	0	0	0	0	0	0	0	0	1	0	0	0	0	0	0	1	0	0	0	0	1	0	0	0	0	ESL_chr02:15230578-15237294|PI161_chr02:16726463-16733192|SAS_chr02:15252954-15259675
TRANS	chr01	1372887	1377603	chr01:1372887-1377603	4716	1	0	0	0	0	0	0	0	0	0	0	0	0	0	0	0	1	0	0	0	0	0	0	0	0	0	PI161_chr06:19395909-19400637
TRANS	chr01	1372887	1379597	chr01:1372887-1379597	6710	2	0	0	0	0	0	0	0	0	0	0	0	0	0	0	0	1	0	0	0	0	1	0	0	0	0	PI161_chr05:18094509-18101234|SAS_chr05:19029797-19036522
TRANS	chr01	1372889	1375801	chr01:1372889-1375801	2912	1	0	0	0	0	0	0	0	0	1	0	0	0	0	0	0	0	0	0	0	0	0	0	0	0	0	ESL_chr03:2162076-2159167
TRANS	chr01	1372889	1377338	chr01:1372889-1377338	4449	1	0	0	0	0	0	0	0	0	0	0	0	0	0	1	0	0	0	0	0	0	0	0	0	0	0	NY_chr07:9102224-9097793
TRANS	chr01	1372889	1377551	chr01:1372889-1377551	4662	1	0	0	0	0	0	0	0	0	0	1	0	0	0	0	0	0	0	0	0	0	0	0	0	0	0	INB_chr12:7174972-7170316
TRANS	chr01	1372889	1377641	chr01:1372889-1377641	4752	1	0	0	0	0	0	0	0	1	0	0	0	0	0	0	0	0	0	0	0	0	0	0	0	0	0	DUL_chr07:3721103-3725851
TRANS	chr01	1372889	1378099	chr01:1372889-1378099	5210	1	0	0	0	0	0	0	0	0	0	1	0	0	0	0	0	0	0	0	0	0	0	0	0	0	0	INB_chr08:21717860-21723101
TRANS	chr01	1372889	1378221	chr01:1372889-1378221	5332	1	0	0	0	0	0	1	0	0	0	0	0	0	0	0	0	0	0	0	0	0	0	0	0	0	0	DOYA_chr08:15379361-15374054
TRANS	chr01	1372889	1379598	chr01:1372889-1379598	6709	1	0	0	0	1	0	0	0	0	0	0	0	0	0	0	0	0	0	0	0	0	0	0	0	0	0	BDR_chr06:3028703-3021974
TRANS	chr01	1372890	1377558	chr01:1372890-1377558	4668	1	0	0	0	0	0	0	0	1	0	0	0	0	0	0	0	0	0	0	0	0	0	0	0	0	0	DUL_chr06:7966349-7961682
TRANS	chr01	1372891	1375744	chr01:1372891-1375744	2853	1	0	0	0	0	0	0	0	0	1	0	0	0	0	0	0	0	0	0	0	0	0	0	0	0	0	ESL_chr05:6930086-6932955
TRANS	chr01	1372891	1377375	chr01:1372891-1377375	4484	2	0	0	0	0	0	0	1	0	0	0	0	0	0	0	0	1	0	0	0	0	0	0	0	0	0	DUD_chr08:4727382-4731871|PI161_chr07:4914432-4909947
TRANS	chr01	1372891	1377396	chr01:1372891-1377396	4505	1	0	0	0	0	0	0	0	0	0	0	0	0	0	1	0	0	0	0	0	0	0	0	0	0	0	NY_chr07:15509924-15505415
TRANS	chr01	1372891	1377770	chr01:1372891-1377770	4879	1	0	0	0	0	0	0	0	0	0	0	0	0	0	0	0	0	0	0	0	0	0	0	0	0	1	VEP_chr09:7475297-7470404
TRANS	chr01	1372891	1379600	chr01:1372891-1379600	6709	1	0	0	0	0	0	0	1	0	0	0	0	0	0	0	0	0	0	0	0	0	0	0	0	0	0	DUD_chr02:15203123-15209819
TRANS	chr01	1372906	1379597	chr01:1372906-1379597	6691	1	0	0	0	0	0	0	0	1	0	0	0	0	0	0	0	0	0	0	0	0	0	0	0	0	0	DUL_chr06:14200622-14193975
TRANS	chr01	1372908	1377350	chr01:1372908-1377350	4442	1	0	0	0	0	0	0	0	0	0	1	0	0	0	0	0	0	0	0	0	0	0	0	0	0	0	INB_chr02:5507206-5502764
TRANS	chr01	1372908	1377396	chr01:1372908-1377396	4488	2	0	0	0	0	0	0	0	0	0	0	0	0	0	0	0	0	0	0	0	0	1	0	0	0	1	SAS_chr04:16853228-16857729|VEP_chr07:11527589-11532090
TRANS	chr01	1372908	1377631	chr01:1372908-1377631	4723	1	0	0	0	0	0	0	0	0	0	0	0	0	0	0	0	0	0	0	0	0	1	0	0	0	0	SAS_chr02:12688175-12683438
TRANS	chr01	1372908	1377656	chr01:1372908-1377656	4748	1	0	0	0	0	0	0	0	0	0	0	0	0	0	0	0	0	0	0	0	0	0	0	0	0	1	VEP_chr07:12313682-12308916
TRANS	chr01	1372908	1377704	chr01:1372908-1377704	4796	1	0	0	0	0	0	0	0	0	1	0	0	0	0	0	0	0	0	0	0	0	0	0	0	0	0	ESL_chr07:10500445-10505239
TRANS	chr01	1372910	1377318	chr01:1372910-1377318	4408	1	0	0	0	0	0	1	0	0	0	0	0	0	0	0	0	0	0	0	0	0	0	0	0	0	0	DOYA_chr12:24351918-24356333
TRANS	chr01	1372910	1377319	chr01:1372910-1377319	4409	1	0	0	0	0	0	0	1	0	0	0	0	0	0	0	0	0	0	0	0	0	0	0	0	0	0	DUD_chr06:3337292-3332883
TRANS	chr01	1372912	1375851	chr01:1372912-1375851	2939	1	0	0	0	0	0	0	0	0	0	0	0	0	0	1	0	0	0	0	0	0	0	0	0	0	0	NY_chr06:21727817-21730755
TRANS	chr01	1372912	1377318	chr01:1372912-1377318	4406	1	0	0	0	0	0	1	0	0	0	0	0	0	0	0	0	0	0	0	0	0	0	0	0	0	0	DOYA_chr09:12980779-12985187
TRANS	chr01	1372912	1377319	chr01:1372912-1377319	4407	1	0	0	0	0	0	0	0	0	0	0	0	0	0	1	0	0	0	0	0	0	0	0	0	0	0	NY_chr08:23373789-23378189
TRANS	chr01	1372912	1377350	chr01:1372912-1377350	4438	2	0	0	0	0	0	1	0	0	0	0	0	0	0	0	0	0	0	0	0	0	0	0	0	0	1	DOYA_chr03:18659846-18655407|VEP_chr03:18649264-18644815
TRANS	chr01	1372912	1377396	chr01:1372912-1377396	4484	1	0	0	0	0	0	1	0	0	0	0	0	0	0	0	0	0	0	0	0	0	0	0	0	0	0	DOYA_chr09:10800107-10795606
TRANS	chr01	1372912	1377656	chr01:1372912-1377656	4744	1	0	0	0	0	0	0	0	0	0	0	0	0	0	1	0	0	0	0	0	0	0	0	0	0	0	NY_chr07:12454419-12449674
TRANS	chr01	1372912	1379599	chr01:1372912-1379599	6687	1	0	0	0	0	0	0	0	0	0	0	0	0	0	0	0	1	0	0	0	0	0	0	0	0	0	PI161_chr11:7874533-7867897
TRANS	chr01	1372927	1377558	chr01:1372927-1377558	4631	1	0	0	0	0	0	1	0	0	0	0	0	0	0	0	0	0	0	0	0	0	0	0	0	0	0	DOYA_chr03:4669947-4674588
TRANS	chr01	1372933	1377350	chr01:1372933-1377350	4417	1	0	0	0	0	0	0	0	0	0	0	0	0	0	0	0	1	0	0	0	0	0	0	0	0	0	PI161_chr11:707005-711429
TRANS	chr01	1372933	1377651	chr01:1372933-1377651	4718	1	0	0	0	0	0	0	1	0	0	0	0	0	0	0	0	0	0	0	0	0	0	0	0	0	0	DUD_chr06:7765447-7770172
TRANS	chr01	1373712	1377375	chr01:1373712-1377375	3663	1	0	0	0	0	0	0	0	0	1	0	0	0	0	0	0	0	0	0	0	0	0	0	0	0	0	ESL_chr03:16700862-16704534
TRANS	chr01	1373819	1377375	chr01:1373819-1377375	3556	1	0	0	0	0	0	0	0	0	0	0	0	0	0	1	0	0	0	0	0	0	0	0	0	0	0	NY_chr10:9360238-9363801
TRANS	chr01	1373945	1377375	chr01:1373945-1377375	3430	1	0	0	0	0	0	0	0	0	0	0	0	0	0	1	0	0	0	0	0	0	0	0	0	0	0	NY_chr05:12065796-12062366
TRANS	chr01	1374696	1379598	chr01:1374696-1379598	4902	1	0	0	0	0	0	0	0	0	1	0	0	0	0	0	0	0	0	0	0	0	0	0	0	0	0	ESL_chr11:19245423-19250352
TRANS	chr01	1375282	1377370	chr01:1375282-1377370	2088	1	0	0	0	0	0	0	0	1	0	0	0	0	0	0	0	0	0	0	0	0	0	0	0	0	0	DUL_chr04:19517382-19519484
TRANS	chr01	1377307	1379597	chr01:1377307-1379597	2290	1	0	0	0	0	0	0	0	0	0	0	0	0	0	0	0	0	0	0	0	0	1	0	0	0	0	SAS_chr07:18873079-18875403
TRANS	chr01	1377307	1379598	chr01:1377307-1379598	2291	1	0	0	0	0	0	0	0	0	0	0	0	0	0	0	0	1	0	0	0	0	0	0	0	0	0	PI161_chr07:18888247-18890552
TRANS	chr01	1416233	1421030	chr01:1416233-1421030	4797	3	0	0	0	1	0	0	1	0	1	0	0	0	0	0	0	0	0	0	0	0	0	0	0	0	0	BDR_chr09:13166052-13170850|DUD_chr09:13299425-13304229|ESL_chr09:13738781-13743582
TRANS	chr01	1416236	1421028	chr01:1416236-1421028	4792	6	0	0	0	0	0	0	1	1	1	1	0	0	0	0	0	1	0	0	0	0	1	0	0	0	0	DUD_chr03:11557439-11562246|DUL_chr03:11692359-11697154|ESL_chr03:11740967-11745763|INB_chr03:11495713-11500512|PI161_chr03:11314405-11319201|SAS_chr03:11316374-11321169
TRANS	chr01	1416236	1421032	chr01:1416236-1421032	4796	1	0	0	0	0	0	0	0	1	0	0	0	0	0	0	0	0	0	0	0	0	0	0	0	0	0	DUL_chr04:6984805-6989602
TRANS	chr01	1416238	1421028	chr01:1416238-1421028	4790	2	0	0	0	1	0	0	0	1	0	0	0	0	0	0	0	0	0	0	0	0	0	0	0	0	0	BDR_chr07:3506680-3511471|DUL_chr07:3520906-3525703
TRANS	chr01	1416238	1421029	chr01:1416238-1421029	4791	1	0	0	0	0	0	0	0	0	0	0	0	0	0	1	0	0	0	0	0	0	0	0	0	0	0	NY_chr03:5240242-5245034
TRANS	chr01	1416239	1421027	chr01:1416239-1421027	4788	9	0	0	0	1	0	1	1	1	0	1	0	0	0	1	0	1	0	0	0	0	1	0	0	0	1	BDR_chr05:26113867-26118656|DOYA_chr05:25352285-25357075|DUD_chr05:25151321-25156111|DUL_chr05:21428372-21433174|INB_chr05:25181647-25186438|NY_chr05:21659832-21664624|PI161_chr05:23067964-23072758|SAS_chr05:25956176-25960968|VEP_chr05:21699758-21704552
TRANS	chr01	1416240	1418558	chr01:1416240-1418558	2318	1	0	0	0	0	0	0	0	0	0	0	0	0	0	0	0	0	0	0	0	0	1	0	0	0	0	SAS_chr05:25235604-25237925
TRANS	chr01	1416240	1418980	chr01:1416240-1418980	2740	1	0	0	0	0	0	0	0	0	0	0	0	0	0	0	0	1	0	0	0	0	0	0	0	0	0	PI161_chr05:22317964-22320705
TRANS	chr01	1416240	1420702	chr01:1416240-1420702	4462	1	0	0	0	1	0	0	0	0	0	0	0	0	0	0	0	0	0	0	0	0	0	0	0	0	0	BDR_chr05:25423114-25427581
TRANS	chr01	1416240	1421029	chr01:1416240-1421029	4789	3	0	0	0	0	0	0	0	0	1	0	0	0	0	0	0	1	0	0	0	0	1	0	0	0	0	ESL_chr11:13520921-13525726|PI161_chr11:13425683-13430481|SAS_chr11:13460245-13465047
TRANS	chr01	1416240	1421030	chr01:1416240-1421030	4790	5	0	0	0	1	0	0	1	0	0	1	0	0	0	1	0	0	0	0	0	0	0	0	0	0	1	BDR_chr11:17622587-17617796|DUD_chr11:17558849-17554056|INB_chr11:17683020-17678228|NY_chr11:17964116-17959323|VEP_chr11:17809462-17804668
TRANS	chr01	1416240	1421032	chr01:1416240-1421032	4792	5	0	0	0	0	0	0	1	0	1	1	0	0	0	0	0	1	0	0	0	0	0	0	0	0	1	DUD_chr08:27889890-27894676|ESL_chr08:28358677-28363464|INB_chr08:17389409-17384619|PI161_chr08:26133716-26138503|VEP_chr08:26614435-26619221
TRANS	chr01	1416317	1421028	chr01:1416317-1421028	4711	8	0	0	0	1	0	0	1	1	1	0	0	0	0	1	0	1	0	0	0	0	1	0	0	0	1	BDR_chr06:24481948-24486664|DUD_chr06:21036931-21041647|DUL_chr06:24303989-24308717|ESL_chr06:10426039-10421321|NY_chr06:24748567-24753285|PI161_chr06:11605620-11600905|SAS_chr06:23993701-23998422|VEP_chr06:24406471-24411187
TRANS	chr01	1416411	1421030	chr01:1416411-1421030	4619	1	0	0	0	0	0	1	0	0	0	0	0	0	0	0	0	0	0	0	0	0	0	0	0	0	0	DOYA_chr08:31990393-31995019
TRANS	chr01	1417592	1421028	chr01:1417592-1421028	3436	1	0	0	0	0	0	0	1	0	0	0	0	0	0	0	0	0	0	0	0	0	0	0	0	0	0	DUD_chr05:24780444-24783880
TRANS	chr01	1685583	1691054	chr01:1685583-1691054	5471	2	0	0	0	0	0	0	0	0	1	0	0	0	0	0	0	1	0	0	0	0	0	0	0	0	0	ESL_chr02:22567621-22562146|PI161_chr02:24118427-24112968
TRANS	chr01	1685585	1691054	chr01:1685585-1691054	5469	2	0	0	0	0	0	0	0	1	0	1	0	0	0	0	0	0	0	0	0	0	0	0	0	0	0	DUL_chr03:20166472-20160976|INB_chr03:19958351-19952888
TRANS	chr01	1685586	1691020	chr01:1685586-1691020	5434	1	0	0	0	0	0	0	0	0	0	0	0	0	0	1	0	0	0	0	0	0	0	0	0	0	0	NY_chr03:3320658-3326064
TRANS	chr01	1685587	1691054	chr01:1685587-1691054	5467	1	0	0	0	0	0	0	0	0	0	1	0	0	0	0	0	0	0	0	0	0	0	0	0	0	0	INB_chr06:2914048-2919504
TRANS	chr01	1685587	1691058	chr01:1685587-1691058	5471	4	0	0	0	0	0	0	1	0	1	0	0	0	0	0	0	1	0	0	0	0	1	0	0	0	0	DUD_chr11:30707935-30713402|ESL_chr11:29688571-29694026|PI161_chr11:33437077-33442566|SAS_chr11:30231794-30237278
TRANS	chr01	1685588	1691054	chr01:1685588-1691054	5466	1	0	0	0	0	0	0	0	0	0	0	0	0	0	0	0	0	0	0	0	0	0	0	0	0	1	VEP_chr06:29579558-29585030
TRANS	chr01	1685589	1691020	chr01:1685589-1691020	5431	1	0	0	0	0	0	0	0	0	0	0	0	0	0	0	0	0	0	0	0	0	0	0	0	0	1	VEP_chr12:24056712-24051291
TRANS	chr01	1685592	1691054	chr01:1685592-1691054	5462	1	0	0	0	0	0	0	0	0	0	0	0	0	0	1	0	0	0	0	0	0	0	0	0	0	0	NY_chr11:3774513-3779980
TRANS	chr01	1685593	1691017	chr01:1685593-1691017	5424	1	0	0	0	0	0	0	0	0	0	0	0	0	0	0	0	0	0	0	0	0	0	0	0	0	1	VEP_chr07:3640712-3635317
TRANS	chr01	1685593	1691054	chr01:1685593-1691054	5461	1	0	0	0	0	0	0	0	0	0	0	0	0	0	0	0	0	0	0	0	0	0	0	0	0	1	VEP_chr10:10456669-10462125
TRANS	chr01	1685594	1690547	chr01:1685594-1690547	4953	2	0	0	0	0	0	0	0	0	1	0	0	0	0	0	0	0	0	0	0	0	0	0	0	0	1	ESL_chr05:20439362-20444287|VEP_chr05:17225366-17230296
TRANS	chr01	1685594	1690692	chr01:1685594-1690692	5098	1	0	0	0	0	0	0	0	0	1	0	0	0	0	0	0	0	0	0	0	0	0	0	0	0	0	ESL_chr03:20347054-20341939
TRANS	chr01	1685594	1690705	chr01:1685594-1690705	5111	1	0	0	0	0	0	1	0	0	0	0	0	0	0	0	0	0	0	0	0	0	0	0	0	0	0	DOYA_chr03:19312014-19306903
TRANS	chr01	1685594	1691017	chr01:1685594-1691017	5423	1	0	0	0	0	0	0	0	0	0	0	0	0	0	0	0	0	0	0	0	0	1	0	0	0	0	SAS_chr05:21482507-21487876
TRANS	chr01	1685594	1691054	chr01:1685594-1691054	5460	5	0	0	0	1	0	1	1	0	0	0	0	0	0	1	0	0	0	0	0	0	0	0	0	0	1	BDR_chr03:19205109-19199647|DOYA_chr08:8281136-8286605|DUD_chr03:19093004-19087553|NY_chr03:18932081-18926609|VEP_chr02:22493090-22487637
TRANS	chr01	1685595	1691058	chr01:1685595-1691058	5463	4	0	0	0	0	0	1	0	0	1	0	0	0	0	0	0	1	0	0	0	0	1	0	0	0	0	DOYA_chr06:17773787-17779239|ESL_chr12:27221777-27227241|PI161_chr12:26014963-26020423|SAS_chr12:28931973-28937448
TRANS	chr01	1685596	1690547	chr01:1685596-1690547	4951	1	0	0	0	1	0	0	0	0	0	0	0	0	0	0	0	0	0	0	0	0	0	0	0	0	0	BDR_chr06:9400422-9395477
TRANS	chr01	1685596	1691062	chr01:1685596-1691062	5466	3	0	0	0	1	0	0	0	0	0	1	0	0	0	1	0	0	0	0	0	0	0	0	0	0	0	BDR_chr02:14985616-14980152|INB_chr02:15237778-15232316|NY_chr02:14989924-14984452
TRANS	chr01	1685596	1691096	chr01:1685596-1691096	5500	1	0	0	0	0	0	1	0	0	0	0	0	0	0	0	0	0	0	0	0	0	0	0	0	0	0	DOYA_chr07:4848536-4854049
TRANS	chr01	1685597	1690546	chr01:1685597-1690546	4949	1	0	0	0	0	0	0	0	0	0	0	0	0	0	1	0	0	0	0	0	0	0	0	0	0	0	NY_chr05:10080501-10075575
TRANS	chr01	1685597	1691020	chr01:1685597-1691020	5423	1	0	0	0	0	0	0	0	0	0	0	0	0	0	0	0	0	0	0	0	0	0	0	0	0	1	VEP_chr05:10320046-10314674
TRANS	chr01	1685597	1691056	chr01:1685597-1691056	5459	6	0	0	0	1	0	0	0	0	1	0	0	0	0	1	0	1	0	0	0	0	1	0	0	0	1	BDR_chr10:2945177-2950615|ESL_chr10:2854490-2859936|NY_chr10:2878963-2884403|PI161_chr10:2854812-2860267|SAS_chr10:2866945-2872381|VEP_chr10:2883096-2888550
TRANS	chr01	1685597	1691059	chr01:1685597-1691059	5462	3	0	0	0	0	0	0	0	0	1	0	0	0	0	0	0	1	0	0	0	0	1	0	0	0	0	ESL_chr08:18934699-18929225|PI161_chr08:18280374-18274903|SAS_chr08:18036012-18030547
TRANS	chr01	1685597	1691063	chr01:1685597-1691063	5466	1	0	0	0	0	0	0	1	0	0	0	0	0	0	0	0	0	0	0	0	0	0	0	0	0	0	DUD_chr04:1953387-1958843
TRANS	chr01	1685597	1691070	chr01:1685597-1691070	5473	1	0	0	0	0	0	0	0	0	0	1	0	0	0	0	0	0	0	0	0	0	0	0	0	0	0	INB_chr06:34607398-34601960
TRANS	chr01	1685599	1690543	chr01:1685599-1690543	4944	1	0	0	0	0	0	0	0	0	0	0	0	0	0	0	0	0	0	0	0	0	0	0	0	0	1	VEP_chr02:27233761-27238713
TRANS	chr01	1685600	1690683	chr01:1685600-1690683	5083	1	0	0	0	0	0	0	0	0	1	0	0	0	0	0	0	0	0	0	0	0	0	0	0	0	0	ESL_chr12:26487161-26482075
TRANS	chr01	1685600	1690687	chr01:1685600-1690687	5087	2	0	0	0	0	0	0	0	0	0	0	0	0	0	1	0	0	0	0	0	0	1	0	0	0	0	NY_chr12:25598642-25593539|SAS_chr12:28197398-28192310
TRANS	chr01	1685600	1690692	chr01:1685600-1690692	5092	1	0	0	0	0	0	0	0	0	0	0	0	0	0	0	0	0	0	0	0	0	0	0	0	0	1	VEP_chr12:25713629-25708535
TRANS	chr01	1685600	1690814	chr01:1685600-1690814	5214	1	0	0	0	0	0	1	0	0	0	0	0	0	0	0	0	0	0	0	0	0	0	0	0	0	0	DOYA_chr02:20241278-20236068
TRANS	chr01	1685600	1691052	chr01:1685600-1691052	5452	1	0	0	0	0	0	0	0	0	0	1	0	0	0	0	0	0	0	0	0	0	0	0	0	0	0	INB_chr07:4890265-4895722
TRANS	chr01	1685600	1691059	chr01:1685600-1691059	5459	4	0	0	0	0	0	0	0	0	0	1	0	0	0	1	0	1	0	0	0	0	1	0	0	0	0	INB_chr06:7215383-7220838|NY_chr12:25988376-25993841|PI161_chr06:9453640-9459106|SAS_chr06:26146438-26140976
TRANS	chr01	1685600	1691061	chr01:1685600-1691061	5461	1	0	0	0	0	0	0	0	0	0	0	0	0	0	0	0	1	0	0	0	0	0	0	0	0	0	PI161_chr05:6232134-6237570
TRANS	chr01	1685600	1691065	chr01:1685600-1691065	5465	1	0	0	0	0	0	0	0	0	1	0	0	0	0	0	0	0	0	0	0	0	0	0	0	0	0	ESL_chr06:30893740-30899223
TRANS	chr01	1685600	1691066	chr01:1685600-1691066	5466	1	0	0	0	0	0	0	1	0	0	0	0	0	0	0	0	0	0	0	0	0	0	0	0	0	0	DUD_chr05:139715-145163
TRANS	chr01	1685601	1690692	chr01:1685601-1690692	5091	3	0	0	0	0	0	0	0	0	0	1	0	0	0	0	0	1	0	0	0	0	1	0	0	0	0	INB_chr06:30422929-30417855|PI161_chr07:19185756-19180653|SAS_chr07:19177797-19172712
TRANS	chr01	1685601	1691020	chr01:1685601-1691020	5419	2	0	0	0	0	0	0	0	0	0	1	0	0	0	1	0	0	0	0	0	0	0	0	0	0	0	INB_chr05:216389-221743|NY_chr04:3545214-3539812
TRANS	chr01	1685601	1691060	chr01:1685601-1691060	5459	1	0	0	0	0	0	0	0	0	0	0	0	0	0	0	0	1	0	0	0	0	0	0	0	0	0	PI161_chr02:2413169-2418639
TRANS	chr01	1685601	1691068	chr01:1685601-1691068	5467	2	0	0	0	0	0	0	1	0	1	0	0	0	0	0	0	0	0	0	0	0	0	0	0	0	0	DUD_chr06:23479503-23484970|ESL_chr10:21202138-21196652
TRANS	chr01	1685602	1690540	chr01:1685602-1690540	4938	1	0	0	0	0	0	0	0	1	0	0	0	0	0	0	0	0	0	0	0	0	0	0	0	0	0	DUL_chr09:2146745-2141790
TRANS	chr01	1685602	1690543	chr01:1685602-1690543	4941	2	0	0	0	1	0	0	0	0	0	0	0	0	0	1	0	0	0	0	0	0	0	0	0	0	0	BDR_chr05:27424364-27429321|NY_chr05:23017217-23022165
TRANS	chr01	1685602	1690546	chr01:1685602-1690546	4944	3	0	0	0	1	0	0	0	0	0	0	0	0	0	1	0	0	0	0	0	0	1	0	0	0	0	BDR_chr09:2122122-2117169|NY_chr09:2225667-2220719|SAS_chr12:27665257-27660313
TRANS	chr01	1685602	1690689	chr01:1685602-1690689	5087	2	0	0	0	0	0	0	0	0	0	0	0	0	0	0	0	1	0	0	0	0	1	0	0	0	0	PI161_chr12:12092155-12087091|SAS_chr12:12095659-12090593
TRANS	chr01	1685602	1690690	chr01:1685602-1690690	5088	1	0	0	0	0	0	0	0	0	0	1	0	0	0	0	0	0	0	0	0	0	0	0	0	0	0	INB_chr04:32500257-32505343
TRANS	chr01	1685602	1690705	chr01:1685602-1690705	5103	3	0	0	0	0	0	0	1	0	1	0	0	0	0	0	0	1	0	0	0	0	0	0	0	0	0	DUD_chr02:5336101-5330979|ESL_chr02:5313964-5308834|PI161_chr02:7742051-7736949
TRANS	chr01	1685602	1690728	chr01:1685602-1690728	5126	1	0	0	0	0	0	0	0	0	0	0	0	0	0	0	0	0	0	0	0	0	1	0	0	0	0	SAS_chr06:27271052-27265916
TRANS	chr01	1685602	1691017	chr01:1685602-1691017	5415	4	0	0	0	0	0	0	0	0	1	0	0	0	0	1	0	1	0	0	0	0	0	0	0	0	1	ESL_chr02:13064204-13058835|NY_chr07:4152363-4146988|PI161_chr02:14554473-14549106|VEP_chr07:4133932-4128556
TRANS	chr01	1685603	1689383	chr01:1685603-1689383	3780	3	0	0	0	0	0	1	0	0	0	1	0	0	0	1	0	0	0	0	0	0	0	0	0	0	0	DOYA_chr04:22273121-22269364|INB_chr04:22197759-22194003|NY_chr04:22025644-22021889
TRANS	chr01	1685603	1690268	chr01:1685603-1690268	4665	1	0	0	0	0	0	0	0	0	1	0	0	0	0	0	0	0	0	0	0	0	0	0	0	0	0	ESL_chr02:1311553-1306897
TRANS	chr01	1685603	1690561	chr01:1685603-1690561	4958	1	0	0	0	0	0	1	0	0	0	0	0	0	0	0	0	0	0	0	0	0	0	0	0	0	0	DOYA_chr06:11058898-11053921
TRANS	chr01	1685603	1690679	chr01:1685603-1690679	5076	1	0	0	0	0	0	0	0	1	0	0	0	0	0	0	0	0	0	0	0	0	0	0	0	0	0	DUL_chr09:22236847-22231784
TRANS	chr01	1685603	1690687	chr01:1685603-1690687	5084	2	0	0	0	1	0	0	0	0	0	0	0	0	0	1	0	0	0	0	0	0	0	0	0	0	0	BDR_chr06:6337261-6342327|NY_chr06:6460047-6465110
TRANS	chr01	1685603	1690692	chr01:1685603-1690692	5089	4	0	0	0	1	0	0	0	0	0	0	0	0	0	0	0	1	0	0	0	0	1	0	0	0	1	BDR_chr03:11391012-11396070|PI161_chr09:17901350-17896275|SAS_chr04:22577605-22572509|VEP_chr09:19106162-19101081
TRANS	chr01	1685603	1690998	chr01:1685603-1690998	5395	3	0	0	0	0	0	0	1	0	1	0	0	0	0	0	0	0	0	0	0	0	1	0	0	0	0	DUD_chr04:22414953-22409607|ESL_chr04:21435722-21430379|SAS_chr04:22192738-22187395
TRANS	chr01	1685604	1687653	chr01:1685604-1687653	2049	4	0	0	0	0	0	0	1	0	1	0	0	0	0	0	0	1	0	0	0	0	0	0	0	0	1	DUD_chr09:6426979-6424925|ESL_chr09:6901139-6899089|PI161_chr09:6745197-6743144|VEP_chr09:6301874-6299820
TRANS	chr01	1685604	1688591	chr01:1685604-1688591	2987	1	0	0	0	0	0	0	0	0	1	0	0	0	0	0	0	0	0	0	0	0	0	0	0	0	0	ESL_chr11:4716848-4713880
TRANS	chr01	1685604	1688621	chr01:1685604-1688621	3017	4	0	0	0	0	0	1	1	0	1	0	0	0	0	0	0	1	0	0	0	0	0	0	0	0	0	DOYA_chr07:24024379-24021359|DUD_chr07:27412794-27409773|ESL_chr07:23330429-23327407|PI161_chr07:23592848-23589831
TRANS	chr01	1685604	1689729	chr01:1685604-1689729	4125	4	0	0	0	0	0	0	1	0	1	1	0	0	0	0	0	1	0	0	0	0	0	0	0	0	0	DUD_chr03:11045643-11049768|ESL_chr03:11229078-11233207|INB_chr03:10983971-10988095|PI161_chr03:10802588-10806709
TRANS	chr01	1685604	1689921	chr01:1685604-1689921	4317	1	0	0	0	1	0	0	0	0	0	0	0	0	0	0	0	0	0	0	0	0	0	0	0	0	0	BDR_chr07:18440241-18435926
TRANS	chr01	1685604	1690055	chr01:1685604-1690055	4451	3	0	0	0	1	0	0	1	0	0	1	0	0	0	0	0	0	0	0	0	0	0	0	0	0	0	BDR_chr03:22814569-22819001|DUD_chr03:24601363-24605792|INB_chr03:24283462-24287880
TRANS	chr01	1685604	1690131	chr01:1685604-1690131	4527	1	0	0	0	1	0	0	0	0	0	0	0	0	0	0	0	0	0	0	0	0	0	0	0	0	0	BDR_chr08:3396898-3392368
TRANS	chr01	1685604	1690269	chr01:1685604-1690269	4665	1	0	0	0	0	0	0	0	0	1	0	0	0	0	0	0	0	0	0	0	0	0	0	0	0	0	ESL_chr05:2593935-2589260
TRANS	chr01	1685604	1690494	chr01:1685604-1690494	4890	2	0	0	0	0	0	0	0	0	1	0	0	0	0	0	0	1	0	0	0	0	0	0	0	0	0	ESL_chr04:14600174-14605026|PI161_chr04:15315155-15320011
TRANS	chr01	1685604	1690498	chr01:1685604-1690498	4894	1	0	0	0	0	0	0	0	1	0	0	0	0	0	0	0	0	0	0	0	0	0	0	0	0	0	DUL_chr05:2569211-2564320
TRANS	chr01	1685604	1690502	chr01:1685604-1690502	4898	1	0	0	0	0	0	0	0	0	0	0	0	0	0	0	0	0	0	0	0	0	0	0	0	0	1	VEP_chr05:2575806-2570914
TRANS	chr01	1685604	1690538	chr01:1685604-1690538	4934	1	0	0	0	0	0	1	0	0	0	0	0	0	0	0	0	0	0	0	0	0	0	0	0	0	0	DOYA_chr05:2615528-2610598
TRANS	chr01	1685604	1690547	chr01:1685604-1690547	4943	5	0	0	0	1	0	0	0	0	1	1	0	0	0	0	0	1	0	0	0	0	1	0	0	0	0	BDR_chr11:20874323-20879272|ESL_chr11:20723882-20728827|INB_chr11:20953974-20958927|PI161_chr11:23867143-23872088|SAS_chr11:20588041-20592986
TRANS	chr01	1685604	1690548	chr01:1685604-1690548	4944	1	0	0	0	0	0	0	0	0	0	1	0	0	0	0	0	0	0	0	0	0	0	0	0	0	0	INB_chr06:28942912-28947833
TRANS	chr01	1685604	1690603	chr01:1685604-1690603	4999	1	0	0	0	0	0	0	0	0	0	0	0	0	0	0	0	0	0	0	0	0	0	0	0	0	1	VEP_chr07:25831188-25836175
TRANS	chr01	1685604	1690682	chr01:1685604-1690682	5078	1	0	0	0	0	0	0	0	0	0	0	0	0	0	0	0	0	0	0	0	0	1	0	0	0	0	SAS_chr06:22277183-22272131
TRANS	chr01	1685604	1690683	chr01:1685604-1690683	5079	5	0	0	0	0	0	0	1	0	1	0	0	0	0	0	0	1	0	0	0	0	1	0	0	0	1	DUD_chr05:27845972-27840915|ESL_chr05:27420531-27415479|PI161_chr05:25776624-25771573|SAS_chr05:28665592-28660538|VEP_chr05:24372855-24367792
TRANS	chr01	1685604	1690690	chr01:1685604-1690690	5086	1	0	0	0	0	0	0	0	0	0	0	0	0	0	0	0	0	0	0	0	0	1	0	0	0	0	SAS_chr04:23227647-23222544
TRANS	chr01	1685604	1690735	chr01:1685604-1690735	5131	1	0	0	0	0	0	0	0	0	0	1	0	0	0	0	0	0	0	0	0	0	0	0	0	0	0	INB_chr12:18476094-18470958
TRANS	chr01	1685604	1690741	chr01:1685604-1690741	5137	1	0	0	0	1	0	0	0	0	0	0	0	0	0	0	0	0	0	0	0	0	0	0	0	0	0	BDR_chr12:7118924-7124062
TRANS	chr01	1685604	1690814	chr01:1685604-1690814	5210	1	0	0	0	0	0	0	0	0	0	1	0	0	0	0	0	0	0	0	0	0	0	0	0	0	0	INB_chr02:5403160-5397974
TRANS	chr01	1685604	1691017	chr01:1685604-1691017	5413	3	0	0	0	1	0	0	0	0	1	0	0	0	0	0	0	0	0	0	0	0	1	0	0	0	0	BDR_chr11:4885727-4880361|ESL_chr08:23723008-23717643|SAS_chr08:22836596-22831241
TRANS	chr01	1685604	1691055	chr01:1685604-1691055	5451	4	0	0	0	0	0	1	0	0	0	1	0	0	0	0	0	1	0	0	0	0	0	0	0	0	1	DOYA_chr10:6017526-6023000|INB_chr07:25375655-25381076|PI161_chr12:7286296-7291783|VEP_chr08:1220140-1225572
TRANS	chr01	1685604	1691057	chr01:1685604-1691057	5453	3	0	0	0	0	0	1	0	0	0	1	0	0	0	1	0	0	0	0	0	0	0	0	0	0	0	DOYA_chr03:22904414-22909878|INB_chr03:22555501-22560970|NY_chr12:19267775-19262328
TRANS	chr01	1685604	1691062	chr01:1685604-1691062	5458	4	0	0	0	0	0	0	0	0	1	0	0	0	0	0	0	1	0	0	0	0	1	0	0	0	1	ESL_chr11:1645467-1650938|PI161_chr11:288835-283367|SAS_chr11:311521-306068|VEP_chr12:19573764-19568305
TRANS	chr01	1685604	1691065	chr01:1685604-1691065	5461	4	0	0	0	0	0	0	1	0	0	0	0	0	0	0	0	1	0	0	0	0	1	0	0	0	1	DUD_chr11:24453493-24448036|PI161_chr11:27569064-27563575|SAS_chr11:24234961-24229497|VEP_chr07:6796115-6790648
TRANS	chr01	1685604	1691074	chr01:1685604-1691074	5470	1	0	0	0	0	0	1	0	0	0	0	0	0	0	0	0	0	0	0	0	0	0	0	0	0	0	DOYA_chr11:4039721-4034250
TRANS	chr01	1685612	1690687	chr01:1685612-1690687	5075	1	0	0	0	0	0	0	0	0	0	0	0	0	0	0	0	0	0	0	0	0	1	0	0	0	0	SAS_chr06:27521531-27516472
TRANS	chr01	1686294	1690687	chr01:1686294-1690687	4393	1	0	0	0	0	0	1	0	0	0	0	0	0	0	0	0	0	0	0	0	0	0	0	0	0	0	DOYA_chr10:4478445-4474087
TRANS	chr01	1686299	1691054	chr01:1686299-1691054	4755	1	0	0	0	1	0	0	0	0	0	0	0	0	0	0	0	0	0	0	0	0	0	0	0	0	0	BDR_chr04:18886089-18890848
TRANS	chr01	1686420	1691054	chr01:1686420-1691054	4634	1	0	0	0	0	0	0	0	0	0	0	0	0	0	0	0	0	0	0	0	0	0	0	0	0	1	VEP_chr03:15253114-15248475
TRANS	chr01	1686420	1691056	chr01:1686420-1691056	4636	1	0	0	0	0	0	0	0	0	0	0	0	0	0	0	0	0	0	0	0	0	0	0	0	0	1	VEP_chr12:9109456-9114057
TRANS	chr01	1687581	1691020	chr01:1687581-1691020	3439	1	0	0	0	0	0	0	0	0	0	0	0	0	0	0	0	0	0	0	0	0	1	0	0	0	0	SAS_chr06:30075177-30078582
TRANS	chr01	1687972	1691054	chr01:1687972-1691054	3082	3	0	0	0	0	0	0	1	0	1	0	0	0	0	0	0	1	0	0	0	0	0	0	0	0	0	DUD_chr03:398211-395125|ESL_chr03:404502-401418|PI161_chr03:394431-391352
TRANS	chr01	1687973	1691054	chr01:1687973-1691054	3081	3	0	0	0	0	0	0	0	0	0	1	0	0	0	1	0	0	0	0	0	0	1	0	0	0	0	INB_chr03:397219-394140|NY_chr03:404688-401610|SAS_chr03:395009-391920
TRANS	chr01	1688535	1691020	chr01:1688535-1691020	2485	2	0	0	0	0	0	0	0	0	0	1	0	0	0	0	0	0	0	0	0	0	1	0	0	0	0	INB_chr04:25470667-25473114|SAS_chr04:22896424-22898865
TRANS	chr01	1688594	1691020	chr01:1688594-1691020	2426	1	0	0	0	0	0	0	0	0	1	0	0	0	0	0	0	0	0	0	0	0	0	0	0	0	0	ESL_chr11:3997342-3994906
TRANS	chr01	2294972	2300006	chr01:2294972-2300006	5034	1	0	0	0	0	0	1	0	0	0	0	0	0	0	0	0	0	0	0	0	0	0	0	0	0	0	DOYA_chr06:30878834-30883884
TRANS	chr01	2295480	2300054	chr01:2295480-2300054	4574	1	0	0	0	0	0	0	0	0	0	0	0	0	0	0	0	1	0	0	0	0	0	0	0	0	0	PI161_chr05:20622275-20626858
TRANS	chr01	2295802	2300061	chr01:2295802-2300061	4259	1	0	0	0	1	0	0	0	0	0	0	0	0	0	0	0	0	0	0	0	0	0	0	0	0	0	BDR_chr10:15838338-15842602
TRANS	chr01	2380790	2384022	chr01:2380790-2384022	3232	1	0	0	0	0	0	0	0	0	0	1	0	0	0	0	0	0	0	0	0	0	0	0	0	0	0	INB_chr04:9075077-9071875
TRANS	chr01	2380797	2383462	chr01:2380797-2383462	2665	3	0	0	0	0	0	0	0	0	0	1	0	0	0	1	0	0	0	0	0	0	0	0	0	0	1	INB_chr03:15413084-15415701|NY_chr06:32627976-32630590|VEP_chr06:32284384-32287007
TRANS	chr01	2380797	2384017	chr01:2380797-2384017	3220	3	0	0	0	1	0	0	0	0	0	0	0	0	0	1	0	0	0	0	0	0	0	0	0	0	1	BDR_chr06:32321485-32324686|NY_chr11:23724427-23727645|VEP_chr07:25368307-25365089
TRANS	chr01	2380797	2384027	chr01:2380797-2384027	3230	4	0	0	0	1	0	0	1	1	0	0	0	0	0	1	0	0	0	0	0	0	0	0	0	0	0	BDR_chr03:15775628-15778845|DUD_chr03:15534988-15538202|DUL_chr03:15528938-15532151|NY_chr03:15515905-15519122
TRANS	chr01	2380798	2384017	chr01:2380798-2384017	3219	1	0	0	0	0	0	1	0	0	0	0	0	0	0	0	0	0	0	0	0	0	0	0	0	0	0	DOYA_chr07:20856725-20859949
TRANS	chr01	2380799	2383453	chr01:2380799-2383453	2654	1	0	0	0	0	0	0	0	1	0	0	0	0	0	0	0	0	0	0	0	0	0	0	0	0	0	DUL_chr02:21480324-21477646
TRANS	chr01	2380799	2384017	chr01:2380799-2384017	3218	1	0	0	0	0	0	0	0	0	0	1	0	0	0	0	0	0	0	0	0	0	0	0	0	0	0	INB_chr02:21177452-21174186
TRANS	chr01	2380800	2383462	chr01:2380800-2383462	2662	2	0	0	0	1	0	0	0	0	0	1	0	0	0	0	0	0	0	0	0	0	0	0	0	0	0	BDR_chr06:15101026-15098413|INB_chr06:15474126-15471517
TRANS	chr01	2380801	2383190	chr01:2380801-2383190	2389	2	0	0	0	1	0	0	0	0	0	1	0	0	0	0	0	0	0	0	0	0	0	0	0	0	0	BDR_chr10:4223718-4226064|INB_chr07:7286443-7288766
TRANS	chr01	2380801	2383249	chr01:2380801-2383249	2448	1	0	0	0	1	0	0	0	0	0	0	0	0	0	0	0	0	0	0	0	0	0	0	0	0	0	BDR_chr02:14973629-14971184
TRANS	chr01	2380801	2383354	chr01:2380801-2383354	2553	6	0	0	0	1	0	0	1	1	0	1	0	0	0	1	0	0	0	0	0	0	0	0	0	0	1	BDR_chr09:2424896-2427446|DUD_chr11:19587659-19590213|DUL_chr09:2452644-2455197|INB_chr09:2439478-2442031|NY_chr09:2525235-2527792|VEP_chr09:2418037-2420594
TRANS	chr01	2380801	2383490	chr01:2380801-2383490	2689	2	0	0	0	0	0	1	1	0	0	0	0	0	0	0	0	0	0	0	0	0	0	0	0	0	0	DOYA_chr07:3250098-3252774|DUD_chr10:2890668-2893348
TRANS	chr01	2380801	2384016	chr01:2380801-2384016	3215	3	0	0	0	0	0	1	0	0	0	0	0	0	0	1	0	0	0	0	0	0	0	0	0	0	1	DOYA_chr08:33530134-33526956|NY_chr08:33075077-33071870|VEP_chr08:28807520-28804276
TRANS	chr01	2380801	2384018	chr01:2380801-2384018	3217	1	0	0	0	0	0	0	0	0	0	1	0	0	0	0	0	0	0	0	0	0	0	0	0	0	0	INB_chr11:1733338-1736543
TRANS	chr01	2380801	2384019	chr01:2380801-2384019	3218	1	0	0	0	0	0	0	0	0	0	1	0	0	0	0	0	0	0	0	0	0	0	0	0	0	0	INB_chr06:31364827-31368038
TRANS	chr01	2380802	2384018	chr01:2380802-2384018	3216	1	0	0	0	1	0	0	0	0	0	0	0	0	0	0	0	0	0	0	0	0	0	0	0	0	0	BDR_chr12:1683525-1686741
TRANS	chr01	2381367	2384017	chr01:2381367-2384017	2650	1	0	0	0	0	0	0	0	0	0	1	0	0	0	0	0	0	0	0	0	0	0	0	0	0	0	INB_chr09:326593-323940
TRANS	chr01	2381780	2384017	chr01:2381780-2384017	2237	2	0	0	0	1	0	0	0	0	0	0	0	0	0	0	0	0	0	0	0	0	0	0	0	0	1	BDR_chr07:13114775-13112539|VEP_chr07:12927657-12925420
TRANS	chr01	2381973	2384016	chr01:2381973-2384016	2043	1	0	0	0	1	0	0	0	0	0	0	0	0	0	0	0	0	0	0	0	0	0	0	0	0	0	BDR_chr08:33182839-33180787
TRANS	chr01	2381973	2384017	chr01:2381973-2384017	2044	3	0	0	0	1	0	0	1	0	0	0	0	0	0	0	0	0	0	0	0	0	0	0	0	0	1	BDR_chr09:4658347-4660423|DUD_chr09:4802163-4804236|VEP_chr09:4696908-4698983
TRANS	chr01	3153941	3159415	chr01:3153941-3159415	5474	2	0	0	0	0	0	0	0	0	0	0	0	0	0	1	0	0	0	0	0	0	1	0	0	0	0	NY_chr09:7549682-7544195|SAS_chr10:12478782-12473302
TRANS	chr01	3153941	3159937	chr01:3153941-3159937	5996	2	0	0	0	1	0	0	0	0	0	0	0	0	0	1	0	0	0	0	0	0	0	0	0	0	0	BDR_chr11:865471-859472|NY_chr11:848137-842151
TRANS	chr01	3153941	3160891	chr01:3153941-3160891	6950	3	0	0	0	0	0	1	0	0	0	1	0	0	0	1	0	0	0	0	0	0	0	0	0	0	0	DOYA_chr03:18654357-18661277|INB_chr07:10147742-10154682|NY_chr02:12244258-12251183
TRANS	chr01	3153941	3160894	chr01:3153941-3160894	6953	1	0	0	0	0	0	1	0	0	0	0	0	0	0	0	0	0	0	0	0	0	0	0	0	0	0	DOYA_chr05:16587377-16594294
TRANS	chr01	3153941	3160895	chr01:3153941-3160895	6954	1	0	0	0	1	0	0	0	0	0	0	0	0	0	0	0	0	0	0	0	0	0	0	0	0	0	BDR_chr05:17406619-17413562
TRANS	chr01	3153944	3160892	chr01:3153944-3160892	6948	1	0	0	0	0	0	0	0	1	0	0	0	0	0	0	0	0	0	0	0	0	0	0	0	0	0	DUL_chr05:12786315-12793244
TRANS	chr01	3154400	3160893	chr01:3154400-3160893	6493	1	0	0	0	0	0	0	0	0	0	0	0	0	0	0	0	0	0	0	0	0	0	0	0	0	1	VEP_chr07:10688893-10682458
TRANS	chr01	3154671	3159962	chr01:3154671-3159962	5291	1	0	0	0	1	0	0	0	0	0	0	0	0	0	0	0	0	0	0	0	0	0	0	0	0	0	BDR_chr05:25142230-25147550
TRANS	chr01	3154671	3160895	chr01:3154671-3160895	6224	2	0	0	0	1	0	0	0	0	1	0	0	0	0	0	0	0	0	0	0	0	0	0	0	0	0	BDR_chr05:14506047-14512294|ESL_chr05:23849735-23856006
TRANS	chr01	3154672	3160893	chr01:3154672-3160893	6221	3	0	0	0	1	0	1	0	0	0	0	0	0	0	1	0	0	0	0	0	0	0	0	0	0	0	BDR_chr10:26283067-26276834|DOYA_chr11:12442008-12448234|NY_chr06:4227363-4233586
TRANS	chr01	3154673	3160894	chr01:3154673-3160894	6221	1	0	0	0	0	0	0	1	0	0	0	0	0	0	0	0	0	0	0	0	0	0	0	0	0	0	DUD_chr08:7531522-7537764
TRANS	chr01	3154674	3160893	chr01:3154674-3160893	6219	1	0	0	0	0	0	0	0	1	0	0	0	0	0	0	0	0	0	0	0	0	0	0	0	0	0	DUL_chr06:4166954-4173202
TRANS	chr01	3154747	3160893	chr01:3154747-3160893	6146	1	0	0	0	1	0	0	0	0	0	0	0	0	0	0	0	0	0	0	0	0	0	0	0	0	0	BDR_chr11:6421733-6427881
TRANS	chr01	3154873	3160893	chr01:3154873-3160893	6020	2	0	0	0	0	0	0	0	1	0	0	0	0	0	1	0	0	0	0	0	0	0	0	0	0	0	DUL_chr04:27172470-27178523|NY_chr04:30839559-30845601
TRANS	chr01	3154880	3159906	chr01:3154880-3159906	5026	1	0	0	0	0	0	0	0	0	0	0	0	0	0	0	0	0	0	0	0	0	0	0	0	0	1	VEP_chr10:3592407-3597476
TRANS	chr01	3154880	3160891	chr01:3154880-3160891	6011	2	0	0	0	0	0	0	0	0	1	0	0	0	0	0	0	1	0	0	0	0	0	0	0	0	0	ESL_chr10:18313833-18319867|PI161_chr06:19582455-19576427
TRANS	chr01	3154880	3161044	chr01:3154880-3161044	6164	1	0	0	0	0	0	0	0	0	0	1	0	0	0	0	0	0	0	0	0	0	0	0	0	0	0	INB_chr05:13120270-13126437
TRANS	chr01	3154938	3160088	chr01:3154938-3160088	5150	4	0	0	0	0	0	1	0	0	0	1	0	0	0	1	0	0	0	0	0	0	0	0	0	0	1	DOYA_chr05:17130871-17136030|INB_chr05:17243588-17248725|NY_chr05:13437240-13442391|VEP_chr05:13677041-13682211
TRANS	chr01	3154972	3160893	chr01:3154972-3160893	5921	1	0	0	0	0	0	0	0	0	0	1	0	0	0	0	0	0	0	0	0	0	0	0	0	0	0	INB_chr11:13087650-13093585
TRANS	chr01	3154973	3157860	chr01:3154973-3157860	2887	1	0	0	0	0	0	0	0	0	0	1	0	0	0	0	0	0	0	0	0	0	0	0	0	0	0	INB_chr02:5931071-5933952
TRANS	chr01	3154973	3158837	chr01:3154973-3158837	3864	1	0	0	0	0	0	0	1	0	0	0	0	0	0	0	0	0	0	0	0	0	0	0	0	0	0	DUD_chr06:7762750-7758883
TRANS	chr01	3154973	3159436	chr01:3154973-3159436	4463	1	0	0	0	0	0	0	0	0	1	0	0	0	0	0	0	0	0	0	0	0	0	0	0	0	0	ESL_chr03:15032702-15037171
TRANS	chr01	3154973	3160379	chr01:3154973-3160379	5406	1	0	0	0	0	0	1	0	0	0	0	0	0	0	0	0	0	0	0	0	0	0	0	0	0	0	DOYA_chr03:17452521-17457916
TRANS	chr01	3154973	3160516	chr01:3154973-3160516	5543	2	0	0	0	0	0	0	0	0	0	1	0	0	0	1	0	0	0	0	0	0	0	0	0	0	0	INB_chr11:6643384-6637873|NY_chr11:6607286-6601761
TRANS	chr01	3154973	3160892	chr01:3154973-3160892	5919	1	0	0	0	0	0	0	1	0	0	0	0	0	0	0	0	0	0	0	0	0	0	0	0	0	0	DUD_chr07:8236487-8242399
TRANS	chr01	3154996	3159415	chr01:3154996-3159415	4419	2	0	0	0	0	0	0	0	0	1	0	0	0	0	0	0	1	0	0	0	0	0	0	0	0	0	ESL_chr07:17488661-17493091|PI161_chr11:7870088-7874513
TRANS	chr01	3154996	3159899	chr01:3154996-3159899	4903	1	0	0	0	0	0	0	0	0	0	0	0	0	0	0	0	0	0	0	0	0	1	0	0	0	0	SAS_chr05:19143495-19138599
TRANS	chr01	3154996	3160183	chr01:3154996-3160183	5187	1	0	0	0	0	0	0	0	0	0	0	0	0	0	0	0	0	0	0	0	0	1	0	0	0	0	SAS_chr02:12683716-12688896
TRANS	chr01	3154996	3160744	chr01:3154996-3160744	5748	1	0	0	0	0	0	0	1	0	0	0	0	0	0	0	0	0	0	0	0	0	0	0	0	0	0	DUD_chr07:19400649-19394942
TRANS	chr01	3154996	3160891	chr01:3154996-3160891	5895	1	0	0	0	0	0	0	0	0	0	0	0	0	0	0	0	0	0	0	0	0	1	0	0	0	0	SAS_chr02:21978544-21984454
TRANS	chr01	3154996	3160892	chr01:3154996-3160892	5896	1	0	0	0	0	0	0	0	1	0	0	0	0	0	0	0	0	0	0	0	0	0	0	0	0	0	DUL_chr05:1928724-1934619
TRANS	chr01	3155022	3160893	chr01:3155022-3160893	5871	1	0	0	0	0	0	0	0	0	0	0	0	0	0	0	0	1	0	0	0	0	0	0	0	0	0	PI161_chr06:16142857-16137013
TRANS	chr01	3155023	3159415	chr01:3155023-3159415	4392	1	0	0	0	0	0	0	0	1	0	0	0	0	0	0	0	0	0	0	0	0	0	0	0	0	0	DUL_chr09:16422784-16418376
TRANS	chr01	3155023	3160893	chr01:3155023-3160893	5870	4	0	0	0	0	0	0	0	0	0	1	0	0	0	1	0	1	0	0	0	0	1	0	0	0	0	INB_chr06:4279775-4273923|NY_chr09:11031042-11025162|PI161_chr12:6355021-6360890|SAS_chr05:9732999-9727155
TRANS	chr01	3155026	3159459	chr01:3155026-3159459	4433	1	0	0	0	0	0	0	0	0	0	1	0	0	0	0	0	0	0	0	0	0	0	0	0	0	0	INB_chr05:12930336-12934759
TRANS	chr01	3155026	3160893	chr01:3155026-3160893	5867	1	0	0	0	0	0	0	0	0	0	0	0	0	0	1	0	0	0	0	0	0	0	0	0	0	0	NY_chr11:36680570-36686453
TRANS	chr01	3155029	3160893	chr01:3155029-3160893	5864	3	0	0	0	0	0	1	0	0	0	0	0	0	0	1	0	0	0	0	0	0	0	0	0	0	1	DOYA_chr07:23270341-23276209|NY_chr10:14700792-14706650|VEP_chr12:10441076-10446903
TRANS	chr01	3155030	3158588	chr01:3155030-3158588	3558	1	0	0	0	0	0	1	0	0	0	0	0	0	0	0	0	0	0	0	0	0	0	0	0	0	0	DOYA_chr11:1279456-1275892
TRANS	chr01	3155030	3158590	chr01:3155030-3158590	3560	1	0	0	0	0	0	0	0	0	0	0	0	0	0	1	0	0	0	0	0	0	0	0	0	0	0	NY_chr11:1282359-1278801
TRANS	chr01	3155030	3158943	chr01:3155030-3158943	3913	1	0	0	0	0	0	0	1	0	0	0	0	0	0	0	0	0	0	0	0	0	0	0	0	0	0	DUD_chr07:29115716-29119623
TRANS	chr01	3155030	3160891	chr01:3155030-3160891	5861	2	0	0	0	0	0	0	1	0	0	0	0	0	0	0	0	0	0	0	0	0	0	0	0	0	1	DUD_chr05:13108447-13114319|VEP_chr11:2867819-2861968
TRANS	chr01	3155030	3160895	chr01:3155030-3160895	5865	2	0	0	0	0	0	0	0	0	0	1	0	0	0	1	0	0	0	0	0	0	0	0	0	0	0	INB_chr12:10674395-10680245|NY_chr12:10499462-10505323
TRANS	chr01	3155030	3160967	chr01:3155030-3160967	5937	1	0	0	0	0	0	0	0	0	0	0	0	0	0	1	0	0	0	0	0	0	0	0	0	0	0	NY_chr11:1625394-1619435
TRANS	chr01	3155031	3160892	chr01:3155031-3160892	5861	1	0	0	0	0	0	0	0	0	0	1	0	0	0	0	0	0	0	0	0	0	0	0	0	0	0	INB_chr02:23153202-23159019
TRANS	chr01	3155032	3160167	chr01:3155032-3160167	5135	1	0	0	0	0	0	0	0	1	0	0	0	0	0	0	0	0	0	0	0	0	0	0	0	0	0	DUL_chr12:10643437-10648589
TRANS	chr01	3155056	3159965	chr01:3155056-3159965	4909	1	0	0	0	0	0	0	0	0	0	0	0	0	0	0	0	0	0	0	0	0	0	0	0	0	1	VEP_chr04:6033172-6038113
TRANS	chr01	3155939	3160891	chr01:3155939-3160891	4952	1	0	0	0	0	0	0	0	0	0	1	0	0	0	0	0	0	0	0	0	0	0	0	0	0	0	INB_chr06:16236236-16241184
TRANS	chr01	3155939	3160894	chr01:3155939-3160894	4955	1	0	0	0	1	0	0	0	0	0	0	0	0	0	0	0	0	0	0	0	0	0	0	0	0	0	BDR_chr06:15864810-15869775
TRANS	chr01	3156058	3160893	chr01:3156058-3160893	4835	1	0	0	0	0	0	0	0	0	0	0	0	0	0	1	0	0	0	0	0	0	0	0	0	0	0	NY_chr10:21889746-21884947
TRANS	chr01	3156565	3160893	chr01:3156565-3160893	4328	1	0	0	0	0	0	0	1	0	0	0	0	0	0	0	0	0	0	0	0	0	0	0	0	0	0	DUD_chr08:3519382-3523681
TRANS	chr01	3158291	3160893	chr01:3158291-3160893	2602	1	0	0	0	0	0	1	0	0	0	0	0	0	0	0	0	0	0	0	0	0	0	0	0	0	0	DOYA_chr12:6603514-6600917
TRANS	chr01	3158687	3160854	chr01:3158687-3160854	2167	1	0	0	0	0	0	0	0	0	0	1	0	0	0	0	0	0	0	0	0	0	0	0	0	0	0	INB_chr11:1261749-1259562
TRANS	chr01	3346626	3348816	chr01:3346626-3348816	2190	1	0	0	0	1	0	0	0	0	0	0	0	0	0	0	0	0	0	0	0	0	0	0	0	0	0	BDR_chr04:18888286-18886089
TRANS	chr01	3346626	3349491	chr01:3346626-3349491	2865	3	0	0	0	0	0	0	0	0	0	0	0	0	0	0	0	1	0	0	0	0	1	0	0	0	1	PI161_chr04:1897593-1894699|SAS_chr04:1872789-1869923|VEP_chr06:29582463-29579571
TRANS	chr01	3346626	3349496	chr01:3346626-3349496	2870	2	0	0	0	0	0	0	0	0	0	0	0	0	0	0	0	1	0	0	0	0	1	0	0	0	0	PI161_chr05:1582112-1585017|SAS_chr05:1568291-1571181
TRANS	chr01	3346626	3349497	chr01:3346626-3349497	2871	1	0	0	0	0	0	0	0	1	0	0	0	0	0	0	0	0	0	0	0	0	0	0	0	0	0	DUL_chr03:5557876-5560747
TRANS	chr01	3347467	3349490	chr01:3347467-3349490	2023	1	1	0	0	0	0	0	0	0	0	0	0	0	0	0	0	0	0	0	0	0	0	0	0	0	0	ARJ_chr06:9036364-9034337
TRANS	chr01	3369481	3374125	chr01:3369481-3374125	4644	1	0	0	0	0	0	1	0	0	0	0	0	0	0	0	0	0	0	0	0	0	0	0	0	0	0	DOYA_chr03:22141857-22137206
TRANS	chr01	3369487	3374132	chr01:3369487-3374132	4645	1	0	0	0	1	0	0	0	0	0	0	0	0	0	0	0	0	0	0	0	0	0	0	0	0	0	BDR_chr07:22070250-22065637
TRANS	chr01	3369488	3374126	chr01:3369488-3374126	4638	1	0	0	0	0	0	1	0	0	0	0	0	0	0	0	0	0	0	0	0	0	0	0	0	0	0	DOYA_chr05:25154620-25159279
TRANS	chr01	3369488	3374129	chr01:3369488-3374129	4641	3	0	0	0	0	0	0	1	1	0	0	0	0	0	0	0	0	0	0	0	0	0	0	0	0	1	DUD_chr04:18566495-18571157|DUL_chr12:26803374-26808055|VEP_chr12:26548355-26553003
TRANS	chr01	3369489	3374130	chr01:3369489-3374130	4641	2	0	0	0	1	0	0	1	0	0	0	0	0	0	0	0	0	0	0	0	0	0	0	0	0	0	BDR_chr07:24144715-24149361|DUD_chr02:12744362-12749023
TRANS	chr01	3369490	3374126	chr01:3369490-3374126	4636	2	0	0	0	1	0	1	0	0	0	0	0	0	0	0	0	0	0	0	0	0	0	0	0	0	0	BDR_chr04:14492034-14487388|DOYA_chr06:28595630-28590985
TRANS	chr01	3369490	3374139	chr01:3369490-3374139	4649	4	0	0	0	1	0	1	1	0	0	0	0	0	0	1	0	0	0	0	0	0	0	0	0	0	0	BDR_chr12:23186656-23182070|DOYA_chr12:23248324-23243740|DUD_chr12:22958274-22953678|NY_chr12:23276893-23272305
TRANS	chr01	3369491	3372679	chr01:3369491-3372679	3188	1	0	0	0	0	0	0	0	0	0	1	0	0	0	0	0	0	0	0	0	0	0	0	0	0	0	INB_chr08:8342300-8345487
TRANS	chr01	3369492	3371834	chr01:3369492-3371834	2342	1	0	0	0	0	0	0	0	0	0	1	0	0	0	0	0	0	0	0	0	0	0	0	0	0	0	INB_chr04:20320229-20317885
TRANS	chr01	3369492	3372102	chr01:3369492-3372102	2610	4	0	0	0	1	0	0	1	0	0	1	0	0	0	1	0	0	0	0	0	0	0	0	0	0	0	BDR_chr05:861037-863647|DUD_chr05:856296-858912|INB_chr05:824076-826686|NY_chr05:841660-844271
TRANS	chr01	3369492	3372141	chr01:3369492-3372141	2649	4	0	0	0	0	0	1	0	0	0	1	0	0	0	1	0	0	0	0	0	0	0	0	0	0	1	DOYA_chr03:24869775-24867154|INB_chr03:24479891-24477275|NY_chr03:24530982-24528362|VEP_chr03:24810411-24807780
TRANS	chr01	3369492	3372342	chr01:3369492-3372342	2850	1	0	0	0	0	0	0	0	0	0	1	0	0	0	0	0	0	0	0	0	0	0	0	0	0	0	INB_chr02:23148174-23151024
TRANS	chr01	3369492	3372402	chr01:3369492-3372402	2910	5	0	0	0	1	0	0	0	0	0	0	0	0	0	1	0	1	0	0	0	0	1	0	0	0	1	BDR_chr08:33200078-33202993|NY_chr08:33091088-33093994|PI161_chr08:31043349-31046285|SAS_chr08:32404626-32407563|VEP_chr08:28823550-28826463
TRANS	chr01	3369492	3372679	chr01:3369492-3372679	3187	2	0	0	0	1	0	0	0	0	0	1	0	0	0	0	0	0	0	0	0	0	0	0	0	0	0	BDR_chr12:4201716-4204911|INB_chr10:1975040-1978230
TRANS	chr01	3369492	3372681	chr01:3369492-3372681	3189	2	0	0	0	0	0	1	0	0	1	0	0	0	0	0	0	0	0	0	0	0	0	0	0	0	0	DOYA_chr12:4254822-4258015|ESL_chr12:25568636-25571837
TRANS	chr01	3369492	3373843	chr01:3369492-3373843	4351	1	0	0	0	0	0	0	0	0	0	1	0	0	0	0	0	0	0	0	0	0	0	0	0	0	0	INB_chr10:14386793-14382439
TRANS	chr01	3369492	3374110	chr01:3369492-3374110	4618	1	0	0	0	0	0	0	1	0	0	0	0	0	0	0	0	0	0	0	0	0	0	0	0	0	0	DUD_chr04:11087359-11082720
TRANS	chr01	3369492	3374123	chr01:3369492-3374123	4631	1	0	0	0	0	0	0	0	0	0	0	0	0	0	1	0	0	0	0	0	0	0	0	0	0	0	NY_chr04:4142625-4138000
TRANS	chr01	3369492	3374127	chr01:3369492-3374127	4635	2	0	0	0	0	0	1	0	0	0	1	0	0	0	0	0	0	0	0	0	0	0	0	0	0	0	DOYA_chr03:28477259-28472623|INB_chr03:1639283-1643907
TRANS	chr01	3369492	3374130	chr01:3369492-3374130	4638	1	0	0	0	0	0	0	0	0	0	0	0	0	0	1	0	0	0	0	0	0	0	0	0	0	0	NY_chr08:3486193-3490841
TRANS	chr01	3369493	3374125	chr01:3369493-3374125	4632	4	0	0	0	1	0	1	0	1	0	1	0	0	0	0	0	0	0	0	0	0	0	0	0	0	0	BDR_chr07:23186979-23182362|DOYA_chr07:23229763-23225158|DUL_chr07:23146005-23141391|INB_chr07:23288391-23283785
TRANS	chr01	3369493	3374126	chr01:3369493-3374126	4633	1	0	0	0	0	0	0	0	1	0	0	0	0	0	0	0	0	0	0	0	0	0	0	0	0	0	DUL_chr08:31435801-31431143
TRANS	chr01	3369512	3374132	chr01:3369512-3374132	4620	1	0	0	0	0	0	1	0	0	0	0	0	0	0	0	0	0	0	0	0	0	0	0	0	0	0	DOYA_chr07:22112085-22107490
TRANS	chr01	3369520	3374125	chr01:3369520-3374125	4605	1	0	0	0	0	0	0	0	0	0	1	0	0	0	0	0	0	0	0	0	0	0	0	0	0	0	INB_chr04:19111656-19107077
TRANS	chr01	3369653	3373961	chr01:3369653-3373961	4308	2	0	0	0	1	0	1	0	0	0	0	0	0	0	0	0	0	0	0	0	0	0	0	0	0	0	BDR_chr08:3604367-3600041|DOYA_chr09:22186825-22182514
TRANS	chr01	3369665	3373961	chr01:3369665-3373961	4296	2	0	0	0	1	0	0	1	0	0	0	0	0	0	0	0	0	0	0	0	0	0	0	0	0	0	BDR_chr03:23927278-23922975|DUD_chr03:25725330-25721028
TRANS	chr01	3369784	3374126	chr01:3369784-3374126	4342	1	0	0	0	0	0	0	1	0	0	0	0	0	0	0	0	0	0	0	0	0	0	0	0	0	0	DUD_chr02:9363565-9367913
TRANS	chr01	3370047	3374125	chr01:3370047-3374125	4078	1	0	0	0	0	0	0	0	0	0	0	0	0	0	1	0	0	0	0	0	0	0	0	0	0	0	NY_chr03:25458013-25462105
TRANS	chr01	3370770	3374126	chr01:3370770-3374126	3356	1	0	0	0	0	0	0	0	0	0	1	0	0	0	0	0	0	0	0	0	0	0	0	0	0	0	INB_chr04:29327800-29331157
TRANS	chr01	3370774	3374126	chr01:3370774-3374126	3352	1	0	0	0	0	0	0	0	0	0	0	0	0	0	1	0	0	0	0	0	0	0	0	0	0	0	NY_chr04:30846817-30850178
TRANS	chr01	3370952	3374126	chr01:3370952-3374126	3174	1	0	0	0	0	0	1	0	0	0	0	0	0	0	0	0	0	0	0	0	0	0	0	0	0	0	DOYA_chr12:26079919-26076744
TRANS	chr01	3372021	3374125	chr01:3372021-3374125	2104	2	0	0	0	1	0	0	0	0	0	1	0	0	0	0	0	0	0	0	0	0	0	0	0	0	0	BDR_chr05:27000814-26998707|INB_chr05:26137472-26135368
TRANS	chr01	3411338	3413745	chr01:3411338-3413745	2407	1	0	0	0	0	0	0	0	0	0	1	0	0	0	0	0	0	0	0	0	0	0	0	0	0	0	INB_chr10:13217687-13220089
TRANS	chr01	3411341	3421014	chr01:3411341-3421014	9673	4	0	0	0	1	0	1	0	0	0	1	0	0	0	1	0	0	0	0	0	0	0	0	0	0	0	BDR_chr12:10381731-10391388|DOYA_chr12:10585979-10595635|INB_chr12:10672009-10681641|NY_chr12:10497074-10506722
TRANS	chr01	3411342	3421015	chr01:3411342-3421015	9673	5	0	0	0	0	0	1	1	0	0	1	0	0	0	1	0	0	0	0	0	0	0	0	0	0	1	DOYA_chr12:6797637-6807297|DUD_chr12:6671390-6681049|INB_chr12:6850117-6859772|NY_chr12:6743657-6753312|VEP_chr03:17817607-17827304
TRANS	chr01	3411344	3413745	chr01:3411344-3413745	2401	2	0	0	0	1	0	1	0	0	0	0	0	0	0	0	0	0	0	0	0	0	0	0	0	0	0	BDR_chr05:19059293-19061725|DOYA_chr05:18279510-18281914
TRANS	chr01	3412664	3421020	chr01:3412664-3421020	8356	1	0	0	0	0	0	0	0	0	0	0	0	0	0	1	0	0	0	0	0	0	0	0	0	0	0	NY_chr05:14597441-14605814
TRANS	chr01	3413083	3419918	chr01:3413083-3419918	6835	2	0	0	0	1	0	0	0	0	0	1	0	0	0	0	0	0	0	0	0	0	0	0	0	0	0	BDR_chr08:10671545-10678397|INB_chr11:2847578-2840730
TRANS	chr01	3413083	3420014	chr01:3413083-3420014	6931	1	0	0	0	1	0	0	0	0	0	0	0	0	0	0	0	0	0	0	0	0	0	0	0	0	0	BDR_chr05:14230156-14237124
TRANS	chr01	3413083	3420016	chr01:3413083-3420016	6933	1	0	0	0	1	0	0	0	0	0	0	0	0	0	0	0	0	0	0	0	0	0	0	0	0	0	BDR_chr03:5466087-5473052
TRANS	chr01	3413086	3419914	chr01:3413086-3419914	6828	1	0	0	0	0	0	0	0	0	0	0	0	0	0	0	0	0	0	0	0	0	0	0	0	0	1	VEP_chr12:10440388-10447220
TRANS	chr01	3413086	3419921	chr01:3413086-3419921	6835	1	0	0	0	0	0	0	0	1	0	0	0	0	0	0	0	0	0	0	0	0	0	0	0	0	0	DUL_chr05:14426191-14433055
TRANS	chr01	3413086	3419998	chr01:3413086-3419998	6912	1	0	0	0	0	0	0	0	1	0	0	0	0	0	0	0	0	0	0	0	0	0	0	0	0	0	DUL_chr12:12525505-12518567
TRANS	chr01	3413086	3420014	chr01:3413086-3420014	6928	1	0	0	0	0	0	0	1	0	0	0	0	0	0	0	0	0	0	0	0	0	0	0	0	0	0	DUD_chr05:13107769-13114738
TRANS	chr01	3413086	3420016	chr01:3413086-3420016	6930	1	0	0	0	0	0	0	0	0	0	0	0	0	0	1	0	0	0	0	0	0	0	0	0	0	0	NY_chr12:12119062-12112118
TRANS	chr01	3413105	3419918	chr01:3413105-3419918	6813	1	0	0	0	0	0	0	0	0	0	0	0	0	0	0	0	0	0	0	0	0	0	0	0	0	1	VEP_chr08:8661271-8668106
TRANS	chr01	3413111	3419918	chr01:3413111-3419918	6807	1	0	0	0	0	0	0	0	1	0	0	0	0	0	0	0	0	0	0	0	0	0	0	0	0	0	DUL_chr02:4062196-4055356
TRANS	chr01	3413285	3416221	chr01:3413285-3416221	2936	1	0	0	0	1	0	0	0	0	0	0	0	0	0	0	0	0	0	0	0	0	0	0	0	0	0	BDR_chr11:1295611-1292672
TRANS	chr01	3413285	3417292	chr01:3413285-3417292	4007	1	0	0	0	0	0	0	0	0	0	1	0	0	0	0	0	0	0	0	0	0	0	0	0	0	0	INB_chr11:1265757-1261749
TRANS	chr01	3413285	3417294	chr01:3413285-3417294	4009	1	0	0	0	0	0	1	0	0	0	0	0	0	0	0	0	0	0	0	0	0	0	0	0	0	0	DOYA_chr11:1279907-1275892
TRANS	chr01	3413285	3417299	chr01:3413285-3417299	4014	1	0	0	0	0	0	0	0	0	0	0	0	0	0	1	0	0	0	0	0	0	0	0	0	0	0	NY_chr11:1282810-1278798
TRANS	chr01	3413285	3419556	chr01:3413285-3419556	6271	1	0	0	0	0	0	0	0	0	0	0	0	0	0	1	0	0	0	0	0	0	0	0	0	0	0	NY_chr02:10079448-10085715
TRANS	chr01	3413286	3420014	chr01:3413286-3420014	6728	1	0	0	0	0	0	0	0	0	0	1	0	0	0	0	0	0	0	0	0	0	0	0	0	0	0	INB_chr05:13534994-13541723
TRANS	chr01	3413302	3419556	chr01:3413302-3419556	6254	1	0	0	0	0	0	0	1	0	0	0	0	0	0	0	0	0	0	0	0	0	0	0	0	0	0	DUD_chr07:29115278-29121527
TRANS	chr01	3413321	3420016	chr01:3413321-3420016	6695	1	0	0	0	0	0	0	0	0	0	0	0	0	0	1	0	0	0	0	0	0	0	0	0	0	0	NY_chr06:5031379-5024668
TRANS	chr01	3413323	3419994	chr01:3413323-3419994	6671	1	0	0	0	0	0	0	0	1	0	0	0	0	0	0	0	0	0	0	0	0	0	0	0	0	0	DUL_chr10:14640994-14647684
TRANS	chr01	3413325	3420016	chr01:3413325-3420016	6691	1	0	0	0	0	0	0	0	0	0	0	0	0	0	0	0	0	0	0	0	0	0	0	0	0	1	VEP_chr05:20551390-20558081
TRANS	chr01	3413735	3418668	chr01:3413735-3418668	4933	1	0	0	0	0	0	0	0	0	0	0	0	0	0	0	0	0	0	0	0	0	0	0	0	0	1	VEP_chr04:6033148-6038113
TRANS	chr01	3413736	3418121	chr01:3413736-3418121	4385	1	0	0	0	1	0	0	0	0	0	0	0	0	0	0	0	0	0	0	0	0	0	0	0	0	0	BDR_chr11:12645135-12640744
TRANS	chr01	3413736	3418790	chr01:3413736-3418790	5054	3	0	0	0	0	0	0	0	0	0	1	0	0	0	1	0	0	0	0	0	0	0	0	0	0	1	INB_chr05:17243680-17248725|NY_chr05:13437332-13442391|VEP_chr05:13677133-13682211
TRANS	chr01	3413736	3419081	chr01:3413736-3419081	5345	1	0	0	0	0	0	1	0	0	0	0	0	0	0	0	0	0	0	0	0	0	0	0	0	0	0	DOYA_chr03:17452578-17457916
TRANS	chr01	3413736	3419218	chr01:3413736-3419218	5482	1	0	0	0	0	0	0	0	0	0	0	0	0	0	1	0	0	0	0	0	0	0	0	0	0	0	NY_chr11:6607229-6601761
TRANS	chr01	3413736	3419785	chr01:3413736-3419785	6049	1	0	0	0	0	0	1	0	0	0	0	0	0	0	0	0	0	0	0	0	0	0	0	0	0	0	DOYA_chr11:2256000-2262024
TRANS	chr01	3413736	3419888	chr01:3413736-3419888	6152	1	0	0	0	0	0	1	0	0	0	0	0	0	0	0	0	0	0	0	0	0	0	0	0	0	0	DOYA_chr11:12442376-12448527
TRANS	chr01	3413736	3419914	chr01:3413736-3419914	6178	1	0	0	0	0	0	0	0	0	0	0	0	0	0	1	0	0	0	0	0	0	0	0	0	0	0	NY_chr10:22452142-22445981
TRANS	chr01	3413736	3419916	chr01:3413736-3419916	6180	2	0	0	0	0	0	0	1	0	0	0	0	0	0	1	0	0	0	0	0	0	0	0	0	0	0	DUD_chr04:27303401-27309567|NY_chr04:30839717-30845917
TRANS	chr01	3413736	3419926	chr01:3413736-3419926	6190	1	0	0	0	0	0	1	0	0	0	0	0	0	0	0	0	0	0	0	0	0	0	0	0	0	0	DOYA_chr03:5288875-5282680
TRANS	chr01	3413736	3419989	chr01:3413736-3419989	6253	1	0	0	0	0	0	0	0	1	0	0	0	0	0	0	0	0	0	0	0	0	0	0	0	0	0	DUL_chr05:12787391-12793645
TRANS	chr01	3413736	3419995	chr01:3413736-3419995	6259	1	0	0	0	0	0	0	1	0	0	0	0	0	0	0	0	0	0	0	0	0	0	0	0	0	0	DUD_chr04:6275190-6268928
TRANS	chr01	3413736	3419999	chr01:3413736-3419999	6263	1	0	0	0	1	0	0	0	0	0	0	0	0	0	0	0	0	0	0	0	0	0	0	0	0	0	BDR_chr06:20287013-20280761
TRANS	chr01	3413736	3420018	chr01:3413736-3420018	6282	3	0	0	0	1	0	1	1	0	0	0	0	0	0	0	0	0	0	0	0	0	0	0	0	0	0	BDR_chr05:14667679-14661382|DOYA_chr06:20831320-20825032|DUD_chr07:20920340-20926652
TRANS	chr01	3413736	3420038	chr01:3413736-3420038	6302	2	0	0	0	0	0	0	0	0	0	0	0	0	0	1	0	0	0	0	0	0	0	0	0	0	1	NY_chr03:20924956-20931232|VEP_chr10:19640548-19634236
TRANS	chr01	3413736	3420045	chr01:3413736-3420045	6309	2	0	0	0	0	0	1	0	0	0	0	0	0	0	0	0	0	0	0	0	0	1	0	0	0	0	DOYA_chr08:14637297-14643624|SAS_chr10:24481868-24475587
TRANS	chr01	3413736	3420248	chr01:3413736-3420248	6512	1	0	0	0	0	0	0	0	0	1	0	0	0	0	0	0	0	0	0	0	0	0	0	0	0	0	ESL_chr03:16545046-16538498
TRANS	chr01	3413736	3420260	chr01:3413736-3420260	6524	1	0	0	0	0	0	0	0	0	0	0	0	0	0	0	0	0	0	0	0	0	1	0	0	0	0	SAS_chr09:7969576-7976137
TRANS	chr01	3413736	3420284	chr01:3413736-3420284	6548	2	0	0	0	0	0	1	0	0	0	0	0	0	0	1	0	0	0	0	0	0	0	0	0	0	0	DOYA_chr02:17549434-17542894|NY_chr10:18458366-18464889
TRANS	chr01	3413736	3420574	chr01:3413736-3420574	6838	2	0	0	0	0	0	0	0	0	1	1	0	0	0	0	0	0	0	0	0	0	0	0	0	0	0	ESL_chr07:10504855-10498042|INB_chr11:13087708-13094560
TRANS	chr01	3413745	3420016	chr01:3413745-3420016	6271	1	0	0	0	0	0	1	0	0	0	0	0	0	0	0	0	0	0	0	0	0	0	0	0	0	0	DOYA_chr03:5312497-5318782
TRANS	chr01	3413763	3419888	chr01:3413763-3419888	6125	1	0	0	0	0	0	0	0	0	0	1	0	0	0	0	0	0	0	0	0	0	0	0	0	0	0	INB_chr12:18605254-18599138
TRANS	chr01	3413763	3419918	chr01:3413763-3419918	6155	1	0	0	0	0	0	0	0	0	0	0	0	0	0	0	0	0	0	0	0	0	0	0	0	0	1	VEP_chr11:2867791-2861643
TRANS	chr01	3413763	3420045	chr01:3413763-3420045	6282	1	0	0	0	0	0	0	0	0	1	0	0	0	0	0	0	0	0	0	0	0	0	0	0	0	0	ESL_chr06:15890858-15884550
TRANS	chr01	3414302	3420284	chr01:3414302-3420284	5982	1	0	0	0	1	0	0	0	0	0	0	0	0	0	0	0	0	0	0	0	0	0	0	0	0	0	BDR_chr02:17172929-17166955
TRANS	chr01	3414644	3419755	chr01:3414644-3419755	5111	1	0	0	0	0	0	0	0	0	0	1	0	0	0	0	0	0	0	0	0	0	0	0	0	0	0	INB_chr06:16236236-16241345
TRANS	chr01	3414644	3420564	chr01:3414644-3420564	5920	1	0	0	0	1	0	0	0	0	0	0	0	0	0	0	0	0	0	0	0	0	0	0	0	0	0	BDR_chr06:15864810-15870731
TRANS	chr01	3416997	3419918	chr01:3416997-3419918	2921	1	0	0	0	0	0	1	0	0	0	0	0	0	0	0	0	0	0	0	0	0	0	0	0	0	0	DOYA_chr12:6603514-6600596
TRANS	chr01	3417393	3419556	chr01:3417393-3419556	2163	1	0	0	0	0	0	0	0	0	0	1	0	0	0	0	0	0	0	0	0	0	0	0	0	0	0	INB_chr11:1261749-1259562
TRANS	chr01	3418167	3420598	chr01:3418167-3420598	2431	1	0	0	0	1	0	0	0	0	0	0	0	0	0	0	0	0	0	0	0	0	0	0	0	0	0	BDR_chr10:7820194-7817784
TRANS	chr01	3418590	3421018	chr01:3418590-3421018	2428	1	0	0	0	0	0	0	0	0	0	1	0	0	0	0	0	0	0	0	0	0	0	0	0	0	0	INB_chr10:13217684-13220093
TRANS	chr01	3418595	3421014	chr01:3418595-3421014	2419	1	0	0	0	0	0	0	0	0	0	0	0	0	0	1	0	0	0	0	0	0	0	0	0	0	0	NY_chr07:9681096-9683507
TRANS	chr01	3418597	3421015	chr01:3418597-3421015	2418	3	0	0	0	1	0	0	0	0	0	0	0	0	0	1	0	0	0	0	0	0	0	0	0	0	1	BDR_chr11:4207551-4205144|NY_chr11:4212536-4210116|VEP_chr11:4264834-4262410
TRANS	chr01	3418599	3421020	chr01:3418599-3421020	2421	2	0	0	0	1	0	1	0	0	0	0	0	0	0	0	0	0	0	0	0	0	0	0	0	0	0	BDR_chr05:19059293-19061730|DOYA_chr05:18279510-18281919
TRANS	chr01	3563643	3566338	chr01:3563643-3566338	2695	6	0	0	0	0	0	0	0	1	1	0	0	0	0	1	0	1	0	0	0	0	1	0	0	0	1	DUL_chr09:15986389-15983712|ESL_chr05:9204373-9201697|NY_chr05:5118657-5115982|PI161_chr05:9234824-9232151|SAS_chr05:9296515-9293839|VEP_chr07:19792873-19795545
TRANS	chr01	3563643	3566967	chr01:3563643-3566967	3324	4	0	0	0	0	0	0	1	0	1	0	0	0	0	1	0	0	0	0	0	0	1	0	0	0	0	DUD_chr08:17860817-17857489|ESL_chr02:20361517-20364842|NY_chr08:17907202-17903875|SAS_chr02:20331761-20335085
TRANS	chr01	3680746	3683547	chr01:3680746-3683547	2801	2	0	0	0	1	0	1	0	0	0	0	0	0	0	0	0	0	0	0	0	0	0	0	0	0	0	BDR_chr11:8683369-8680594|DOYA_chr11:8772055-8769282
TRANS	chr01	3685325	3691558	chr01:3685325-3691558	6233	1	0	0	0	0	0	1	0	0	0	0	0	0	0	0	0	0	0	0	0	0	0	0	0	0	0	DOYA_chr05:12809708-12815946
TRANS	chr01	3685333	3687617	chr01:3685333-3687617	2284	2	0	0	0	0	0	0	1	0	0	0	0	0	0	0	0	1	0	0	0	0	0	0	0	0	0	DUD_chr02:6959380-6961646|PI161_chr02:9351957-9354225
TRANS	chr01	3686303	3691558	chr01:3686303-3691558	5255	1	0	0	0	0	0	0	0	0	0	1	0	0	0	0	0	0	0	0	0	0	0	0	0	0	0	INB_chr11:12049901-12044639
TRANS	chr01	3686620	3691549	chr01:3686620-3691549	4929	1	0	0	0	0	0	0	0	0	0	0	0	0	0	0	0	0	0	0	0	0	1	0	0	0	0	SAS_chr08:15153809-15148868
TRANS	chr01	3687414	3691558	chr01:3687414-3691558	4144	2	0	0	0	0	0	0	0	0	0	0	0	0	0	0	0	1	0	0	0	0	1	0	0	0	0	PI161_chr04:12349722-12345562|SAS_chr04:12382787-12378626
TRANS	chr01	3696178	3698517	chr01:3696178-3698517	2339	2	0	0	0	1	0	0	0	0	0	0	0	0	0	0	0	0	0	0	0	0	0	0	0	0	1	BDR_chr04:15969847-15967510|VEP_chr04:15994642-15992302
TRANS	chr01	3696182	3698512	chr01:3696182-3698512	2330	1	0	0	0	1	0	0	0	0	0	0	0	0	0	0	0	0	0	0	0	0	0	0	0	0	0	BDR_chr06:20279836-20282159
TRANS	chr01	3696183	3698514	chr01:3696183-3698514	2331	5	0	0	0	1	0	1	1	0	0	1	0	0	0	1	0	0	0	0	0	0	0	0	0	0	0	BDR_chr06:20287004-20289330|DOYA_chr06:20831311-20833637|DUD_chr07:20920349-20918017|INB_chr06:20642076-20644393|NY_chr06:20450200-20452522
TRANS	chr01	3696183	3698524	chr01:3696183-3698524	2341	2	0	0	0	1	0	0	0	0	0	0	0	0	0	0	0	0	0	0	0	0	0	0	0	0	1	BDR_chr05:14667670-14669995|VEP_chr05:10421572-10423902
TRANS	chr01	3699162	3701395	chr01:3699162-3701395	2233	2	0	0	0	0	0	0	1	0	0	0	0	0	0	1	0	0	0	0	0	0	0	0	0	0	0	DUD_chr08:17861104-17858883|NY_chr08:17907488-17905267
TRANS	chr01	3699162	3703399	chr01:3699162-3703399	4237	4	0	0	0	0	0	0	0	1	0	0	0	0	0	0	0	1	0	0	0	0	1	0	0	0	1	DUL_chr08:11240556-11236352|PI161_chr08:11540364-11536163|SAS_chr08:11330427-11326241|VEP_chr08:9904438-9900250
TRANS	chr01	3699162	3703400	chr01:3699162-3703400	4238	1	0	0	0	0	0	1	0	0	0	0	0	0	0	0	0	0	0	0	0	0	0	0	0	0	0	DOYA_chr04:22281604-22277398
TRANS	chr01	3699163	3703399	chr01:3699163-3703399	4236	3	0	0	0	0	0	0	0	0	1	0	0	0	0	0	0	1	0	0	0	0	1	0	0	0	0	ESL_chr07:15359322-15355122|PI161_chr07:15472337-15468139|SAS_chr07:15485051-15480852
TRANS	chr01	3699685	3703399	chr01:3699685-3703399	3714	1	0	0	0	0	0	0	0	0	1	0	0	0	0	0	0	0	0	0	0	0	0	0	0	0	0	ESL_chr08:12048714-12045040
TRANS	chr01	3700793	3703399	chr01:3700793-3703399	2606	3	0	0	0	1	0	1	0	0	0	0	0	0	0	0	0	0	0	0	0	0	0	0	0	0	1	BDR_chr08:18220754-18223371|DOYA_chr08:18255505-18258120|VEP_chr08:16176404-16179014
TRANS	chr01	3700793	3703403	chr01:3700793-3703403	2610	1	0	0	0	0	0	0	0	0	1	0	0	0	0	0	0	0	0	0	0	0	0	0	0	0	0	ESL_chr02:8058613-8061256
TRANS	chr01	3700827	3703399	chr01:3700827-3703399	2572	2	0	0	0	0	0	0	0	0	1	0	0	0	0	0	0	1	0	0	0	0	0	0	0	0	0	ESL_chr05:25409854-25412425|PI161_chr05:23770366-23772942
TRANS	chr01	3700848	3703384	chr01:3700848-3703384	2536	3	0	0	0	1	0	0	1	0	0	0	0	0	0	1	0	0	0	0	0	0	0	0	0	0	0	BDR_chr06:25636039-25638535|DUD_chr06:22216996-22219494|NY_chr06:25960737-25963236
TRANS	chr01	3700848	3703399	chr01:3700848-3703399	2551	4	0	0	0	1	0	1	0	0	0	1	0	0	0	1	0	0	0	0	0	0	0	0	0	0	0	BDR_chr06:26104450-26101913|DOYA_chr06:26564468-26561937|INB_chr06:26306241-26303704|NY_chr06:26429153-26426620
TRANS	chr01	3701089	3703399	chr01:3701089-3703399	2310	4	0	0	0	0	0	0	1	0	1	0	0	0	0	0	0	1	0	0	0	0	1	0	0	0	0	DUD_chr11:6030977-6033270|ESL_chr11:5963301-5965597|PI161_chr11:5937241-5939536|SAS_chr11:5966293-5968587
TRANS	chr01	3701395	3703403	chr01:3701395-3703403	2008	1	0	0	0	0	0	0	0	0	0	0	0	0	0	0	0	0	0	0	0	0	1	0	0	0	0	SAS_chr02:8126501-8128540
TRANS	chr01	3777594	3782476	chr01:3777594-3782476	4882	7	0	0	0	0	0	0	1	1	1	0	0	0	0	1	0	1	0	0	0	0	1	0	0	0	1	DUD_chr03:6466822-6471686|DUL_chr03:6457525-6462387|ESL_chr03:6222682-6227549|NY_chr03:6386317-6391184|PI161_chr03:6197445-6202313|SAS_chr03:6183248-6188114|VEP_chr03:6512836-6517705
TRANS	chr01	3777614	3781030	chr01:3777614-3781030	3416	1	0	0	0	0	0	0	0	0	0	0	0	0	0	0	0	0	0	0	0	0	1	0	0	0	0	SAS_chr02:16148509-16145115
TRANS	chr01	3777639	3783677	chr01:3777639-3783677	6038	3	0	0	0	0	0	0	0	0	1	0	0	0	0	0	0	1	0	0	0	0	1	0	0	0	0	ESL_chr07:13701010-13707074|PI161_chr07:13799790-13805854|SAS_chr07:13820335-13826396
TRANS	chr01	3791124	3797739	chr01:3791124-3797739	6615	1	0	0	0	0	0	0	0	0	0	0	0	0	0	0	0	0	0	0	0	0	0	1	0	0	0	TAD_chr05:19616909-19623529
TRANS	chr01	3791126	3797739	chr01:3791126-3797739	6613	1	0	0	0	1	0	0	0	0	0	0	0	0	0	0	0	0	0	0	0	0	0	0	0	0	0	BDR_chr11:17939486-17932879
TRANS	chr01	3791134	3797739	chr01:3791134-3797739	6605	5	0	1	0	1	0	1	0	0	0	1	0	0	0	1	0	0	0	0	0	0	0	0	0	0	0	AY_chr05:19744993-19751596|BDR_chr05:20056513-20063105|DOYA_chr05:19318609-19325198|INB_chr05:19232413-19238997|NY_chr05:15600589-15607181
TRANS	chr01	3791214	3797739	chr01:3791214-3797739	6525	1	0	0	0	0	0	0	0	0	0	0	0	0	1	0	0	0	0	0	0	0	0	0	0	0	0	NUN_chr05:19547455-19553953
TRANS	chr01	3791226	3797739	chr01:3791226-3797739	6513	1	0	0	0	0	0	0	0	0	0	0	0	0	0	0	0	0	0	0	0	0	0	0	0	1	0	TVT_chr05:18225839-18232368
TRANS	chr01	3792154	3797719	chr01:3792154-3797719	5565	1	0	0	0	0	0	0	0	0	0	0	0	0	0	0	0	0	0	0	0	0	0	0	0	1	0	TVT_chr10:45053039-45058619
TRANS	chr01	3792189	3798092	chr01:3792189-3798092	5903	1	0	0	0	1	0	0	0	0	0	0	0	0	0	0	0	0	0	0	0	0	0	0	0	0	0	BDR_chr10:14437758-14443628
TRANS	chr01	3792211	3797902	chr01:3792211-3797902	5691	1	0	0	0	0	0	0	0	0	0	0	0	0	0	1	0	0	0	0	0	0	0	0	0	0	0	NY_chr07:11500385-11506089
TRANS	chr01	3792211	3798081	chr01:3792211-3798081	5870	1	0	0	0	0	0	0	0	0	0	1	0	0	0	0	0	0	0	0	0	0	0	0	0	0	0	INB_chr10:12622745-12628604
TRANS	chr01	3792213	3797902	chr01:3792213-3797902	5689	1	0	0	0	0	0	0	0	0	0	0	0	0	0	1	0	0	0	0	0	0	0	0	0	0	0	NY_chr09:13557925-13563603
TRANS	chr01	3792214	3797902	chr01:3792214-3797902	5688	1	0	0	0	1	0	0	0	0	0	0	0	0	0	0	0	0	0	0	0	0	0	0	0	0	0	BDR_chr07:11556837-11562538
TRANS	chr01	3792214	3798203	chr01:3792214-3798203	5989	2	1	0	0	1	0	0	0	0	0	0	0	0	0	0	0	0	0	0	0	0	0	0	0	0	0	ARJ_chr04:18048580-18054586|BDR_chr04:18202927-18208907
TRANS	chr01	3792214	3798734	chr01:3792214-3798734	6520	2	0	0	0	1	0	0	0	0	0	0	0	0	0	0	0	0	0	0	0	0	0	0	0	0	1	BDR_chr10:19947961-19954479|VEP_chr10:19972751-19979276
TRANS	chr01	3792214	3798756	chr01:3792214-3798756	6542	1	0	0	0	0	0	0	0	1	0	0	0	0	0	0	0	0	0	0	0	0	0	0	0	0	0	DUL_chr10:19969687-19976204
TRANS	chr01	3792216	3798081	chr01:3792216-3798081	5865	1	0	0	0	0	0	0	0	1	0	0	0	0	0	0	0	0	0	0	0	0	0	0	0	0	0	DUL_chr02:17508162-17502292
TRANS	chr01	3792216	3798197	chr01:3792216-3798197	5981	2	0	0	0	0	0	0	1	0	0	0	0	0	0	1	0	0	0	0	0	0	0	0	0	0	0	DUD_chr02:17166143-17160164|NY_chr02:17112170-17106190
TRANS	chr01	3792220	3798090	chr01:3792220-3798090	5870	1	0	0	0	0	0	0	1	0	0	0	0	0	0	0	0	0	0	0	0	0	0	0	0	0	0	DUD_chr10:22614362-22620211
TRANS	chr01	3792271	3797902	chr01:3792271-3797902	5631	1	0	0	0	0	0	0	0	0	0	0	0	0	0	0	0	0	0	0	0	0	0	0	0	0	1	VEP_chr07:11364369-11370017
TRANS	chr01	3792681	3797738	chr01:3792681-3797738	5057	1	0	0	0	0	0	0	0	1	0	0	0	0	0	0	0	0	0	0	0	0	0	0	0	0	0	DUL_chr03:9344311-9349337
TRANS	chr01	3792964	3797739	chr01:3792964-3797739	4775	1	0	0	0	0	0	0	0	0	0	0	0	0	0	1	0	0	0	0	0	0	0	0	0	0	0	NY_chr09:5339013-5334228
TRANS	chr01	3793381	3798756	chr01:3793381-3798756	5375	1	0	0	0	0	0	0	0	0	0	0	0	0	0	1	0	0	0	0	0	0	0	0	0	0	0	NY_chr10:20132522-20137876
TRANS	chr01	3793490	3798203	chr01:3793490-3798203	4713	1	0	0	0	0	0	0	0	0	0	1	0	0	0	0	0	0	0	0	0	0	0	0	0	0	0	INB_chr04:18078945-18083660
TRANS	chr01	3793580	3797997	chr01:3793580-3797997	4417	1	0	0	0	0	0	1	0	0	0	0	0	0	0	0	0	0	0	0	0	0	0	0	0	0	0	DOYA_chr05:15013848-15009394
TRANS	chr01	3835061	3844490	chr01:3835061-3844490	9429	1	0	0	0	0	0	0	0	0	0	0	0	0	0	1	0	0	0	0	0	0	0	0	0	0	0	NY_chr03:5162326-5152851
TRANS	chr01	3835062	3843155	chr01:3835062-3843155	8093	1	0	0	0	0	0	1	0	0	0	0	0	0	0	0	0	0	0	0	0	0	0	0	0	0	0	DOYA_chr12:10084376-10076228
TRANS	chr01	3835063	3842172	chr01:3835063-3842172	7109	2	0	0	0	0	0	1	0	1	0	0	0	0	0	0	0	0	0	0	0	0	0	0	0	0	0	DOYA_chr03:8714694-8721849|DUL_chr03:8627084-8634231
TRANS	chr01	3835063	3844490	chr01:3835063-3844490	9427	4	1	0	0	0	0	0	0	0	0	1	0	0	0	1	0	0	0	0	0	0	0	0	0	0	1	ARJ_chr11:9417135-9426659|INB_chr11:9484738-9494253|NY_chr10:22675594-22685103|VEP_chr11:9502566-9512046
TRANS	chr01	3835623	3842359	chr01:3835623-3842359	6736	1	0	0	0	1	0	0	0	0	0	0	0	0	0	0	0	0	0	0	0	0	0	0	0	0	0	BDR_chr08:11549142-11555863
TRANS	chr01	3835822	3842203	chr01:3835822-3842203	6381	1	0	0	0	0	0	0	0	0	0	1	0	0	0	0	0	0	0	0	0	0	0	0	0	0	0	INB_chr08:19780963-19787339
TRANS	chr01	3835995	3842195	chr01:3835995-3842195	6200	1	0	0	0	0	0	0	0	0	0	0	0	0	0	1	0	0	0	0	0	0	0	0	0	0	0	NY_chr08:19948401-19954610
TRANS	chr01	3835995	3842203	chr01:3835995-3842203	6208	1	0	0	0	0	0	0	0	1	0	0	0	0	0	0	0	0	0	0	0	0	0	0	0	0	0	DUL_chr08:19950308-19956543
TRANS	chr01	3836003	3843155	chr01:3836003-3843155	7152	3	0	0	0	1	0	0	0	0	0	1	0	0	0	1	0	0	0	0	0	0	0	0	0	0	0	BDR_chr04:14830285-14823087|INB_chr04:14906114-14898927|NY_chr04:14748857-14741658
TRANS	chr01	3836003	3844490	chr01:3836003-3844490	8487	1	0	0	0	0	0	0	0	0	0	0	0	0	0	1	0	0	0	0	0	0	0	0	0	0	0	NY_chr11:9473623-9482156
TRANS	chr01	3836023	3842617	chr01:3836023-3842617	6594	1	0	0	0	0	0	0	0	0	0	0	0	0	0	0	0	0	0	0	0	0	0	0	0	0	1	VEP_chr10:15621530-15628165
TRANS	chr01	3836023	3842620	chr01:3836023-3842620	6597	2	0	0	0	0	0	0	1	0	0	0	0	0	0	1	0	0	0	0	0	0	0	0	0	0	0	DUD_chr10:15617779-15624405|NY_chr10:15819598-15826225
TRANS	chr01	3836056	3840570	chr01:3836056-3840570	4514	1	0	0	0	0	0	0	0	0	0	0	0	0	0	0	0	0	0	0	0	0	0	0	0	0	1	VEP_chr12:9035603-9040117
TRANS	chr01	3836056	3841288	chr01:3836056-3841288	5232	1	0	0	0	0	0	0	0	0	0	0	0	0	0	0	0	1	0	0	0	0	0	0	0	0	0	PI161_chr11:28352581-28357833
TRANS	chr01	3836056	3842194	chr01:3836056-3842194	6138	1	0	0	0	0	0	1	0	0	0	0	0	0	0	0	0	0	0	0	0	0	0	0	0	0	0	DOYA_chr03:17309055-17302906
TRANS	chr01	3836056	3842203	chr01:3836056-3842203	6147	2	0	0	0	0	0	1	1	0	0	0	0	0	0	0	0	0	0	0	0	0	0	0	0	0	0	DOYA_chr03:15516953-15523122|DUD_chr03:16953589-16947422
TRANS	chr01	3836056	3842252	chr01:3836056-3842252	6196	1	0	0	0	1	0	0	0	0	0	0	0	0	0	0	0	0	0	0	0	0	0	0	0	0	0	BDR_chr02:7898113-7891896
TRANS	chr01	3836056	3842423	chr01:3836056-3842423	6367	2	0	0	0	1	0	0	0	0	0	1	0	0	0	0	0	0	0	0	0	0	0	0	0	0	0	BDR_chr05:14193263-14199643|INB_chr05:13497879-13504257
TRANS	chr01	3836056	3842752	chr01:3836056-3842752	6696	2	0	0	0	0	0	0	0	0	0	0	0	0	0	1	0	0	0	0	0	0	0	0	0	0	1	NY_chr11:10454975-10461697|VEP_chr06:3615860-3609124
TRANS	chr01	3836060	3842203	chr01:3836060-3842203	6143	1	0	0	0	0	0	1	0	0	0	0	0	0	0	0	0	0	0	0	0	0	0	0	0	0	0	DOYA_chr10:23530159-23536323
TRANS	chr01	3836060	3842611	chr01:3836060-3842611	6551	1	0	0	0	0	0	0	0	1	0	0	0	0	0	0	0	0	0	0	0	0	0	0	0	0	0	DUL_chr06:3605582-3598992
TRANS	chr01	3836061	3842686	chr01:3836061-3842686	6625	1	0	0	0	0	0	0	1	0	0	0	0	0	0	0	0	0	0	0	0	0	0	0	0	0	0	DUD_chr04:15093740-15100380
TRANS	chr01	3836061	3842752	chr01:3836061-3842752	6691	2	0	0	0	0	0	1	0	0	0	0	0	0	0	0	0	0	0	0	0	0	0	1	0	0	0	DOYA_chr04:14982092-14988808|TAD_chr04:14947422-14954135
TRANS	chr01	3836062	3842320	chr01:3836062-3842320	6258	2	0	0	0	0	0	0	0	0	0	1	0	0	0	1	0	0	0	0	0	0	0	0	0	0	0	INB_chr03:9687605-9693869|NY_chr03:9840727-9846998
TRANS	chr01	3836062	3842349	chr01:3836062-3842349	6287	1	0	0	0	0	0	1	0	0	0	0	0	0	0	0	0	0	0	0	0	0	0	0	0	0	0	DOYA_chr07:6050737-6057041
TRANS	chr01	3836087	3842752	chr01:3836087-3842752	6665	1	0	0	0	0	0	0	0	0	0	1	0	0	0	0	0	0	0	0	0	0	0	0	0	0	0	INB_chr06:4750474-4757170
TRANS	chr01	3836286	3842196	chr01:3836286-3842196	5910	1	0	0	0	0	0	0	0	1	0	0	0	0	0	0	0	0	0	0	0	0	0	0	0	0	0	DUL_chr08:23048577-23054532
TRANS	chr01	3836378	3842610	chr01:3836378-3842610	6232	1	0	0	0	0	0	0	0	0	0	0	0	0	0	0	0	0	0	0	0	0	1	0	0	0	0	SAS_chr08:15153809-15147538
TRANS	chr01	3836379	3842423	chr01:3836379-3842423	6044	2	0	0	0	0	0	1	0	0	0	0	0	0	0	1	0	0	0	0	0	0	0	0	0	0	0	DOYA_chr10:8903109-8897041|NY_chr10:9090814-9084760
TRANS	chr01	3836417	3842423	chr01:3836417-3842423	6006	1	0	0	0	0	0	0	0	0	0	0	0	0	0	0	0	0	0	0	0	0	1	0	0	0	0	SAS_chr09:8099453-8105457
TRANS	chr01	3837800	3842253	chr01:3837800-3842253	4453	1	0	0	0	0	0	0	0	0	0	0	0	0	0	0	0	0	0	0	0	0	0	0	0	0	1	VEP_chr10:19636140-19640605
TRANS	chr01	3838153	3842423	chr01:3838153-3842423	4270	1	0	0	0	0	0	1	0	0	0	0	0	0	0	0	0	0	0	0	0	0	0	0	0	0	0	DOYA_chr10:8609188-8613483
TRANS	chr01	3838885	3842423	chr01:3838885-3842423	3538	1	0	0	0	1	0	0	0	0	0	0	0	0	0	0	0	0	0	0	0	0	0	0	0	0	0	BDR_chr10:8788238-8791804
TRANS	chr01	3839207	3842203	chr01:3839207-3842203	2996	3	0	0	0	1	0	0	1	0	0	1	0	0	0	0	0	0	0	0	0	0	0	0	0	0	0	BDR_chr02:10642465-10645472|DUD_chr02:10684643-10687655|INB_chr02:10665364-10668378
TRANS	chr01	3839716	3842735	chr01:3839716-3842735	3019	1	0	0	0	0	0	0	0	0	0	0	0	0	0	1	0	0	0	0	0	0	0	0	0	0	0	NY_chr04:17940985-17944031
TRANS	chr01	3868004	3870348	chr01:3868004-3870348	2344	4	0	0	0	0	0	0	0	0	1	0	0	0	0	0	0	1	0	0	0	0	1	0	0	0	1	ESL_chr09:16883837-16886181|PI161_chr09:16733549-16735892|SAS_chr09:14432602-14434946|VEP_chr09:17909479-17911823
TRANS	chr01	3868289	3870348	chr01:3868289-3870348	2059	3	0	0	0	0	0	0	0	0	1	0	0	0	0	0	0	0	0	0	0	0	1	0	0	0	1	ESL_chr10:16406084-16408138|SAS_chr10:15926330-15928385|VEP_chr10:16326859-16328913
TRANS	chr01	3911166	3920618	chr01:3911166-3920618	9452	2	0	0	0	0	0	0	0	0	0	1	0	0	0	1	0	0	0	0	0	0	0	0	0	0	0	INB_chr04:23843869-23853275|NY_chr04:20327056-20317623
TRANS	chr01	3911167	3913899	chr01:3911167-3913899	2732	1	0	0	0	0	0	0	0	0	0	0	0	0	0	0	0	0	0	0	0	0	0	0	0	0	1	VEP_chr03:15419724-15416995
TRANS	chr01	3911167	3920618	chr01:3911167-3920618	9451	6	0	0	0	1	0	1	1	1	0	1	0	0	0	0	0	0	0	0	0	0	0	0	0	0	1	BDR_chr03:3884007-3874579|DOYA_chr11:7364066-7373531|DUD_chr10:22195329-22204741|DUL_chr08:23047394-23056821|INB_chr03:4222419-4212991|VEP_chr03:4440505-4431071
TRANS	chr01	3911167	3920619	chr01:3911167-3920619	9452	1	0	0	0	0	0	0	0	0	0	1	0	0	0	0	0	0	0	0	0	0	0	0	0	0	0	INB_chr12:2083487-2074062
TRANS	chr01	3911168	3913460	chr01:3911168-3913460	2292	1	0	0	0	0	0	0	1	0	0	0	0	0	0	0	0	0	0	0	0	0	0	0	0	0	0	DUD_chr08:13672777-13670536
TRANS	chr01	3911168	3913899	chr01:3911168-3913899	2731	2	0	0	0	0	0	1	0	0	0	0	0	0	0	0	0	0	0	0	0	0	0	0	0	0	1	DOYA_chr04:9369397-9372129|VEP_chr11:22244189-22246931
TRANS	chr01	3911168	3919736	chr01:3911168-3919736	8568	1	0	0	0	0	0	0	0	0	0	1	0	0	0	0	0	0	0	0	0	0	0	0	0	0	0	INB_chr02:4053061-4061607
TRANS	chr01	3911168	3920017	chr01:3911168-3920017	8849	1	0	0	0	0	0	0	1	0	0	0	0	0	0	0	0	0	0	0	0	0	0	0	0	0	0	DUD_chr06:10734298-10743181
TRANS	chr01	3911168	3920620	chr01:3911168-3920620	9452	2	0	0	0	1	0	0	0	0	0	0	0	0	0	1	0	0	0	0	0	0	0	0	0	0	0	BDR_chr02:15830252-15839673|NY_chr02:15830541-15839988
TRANS	chr01	3911174	3920618	chr01:3911174-3920618	9444	1	0	0	0	0	0	0	0	1	0	0	0	0	0	0	0	0	0	0	0	0	0	0	0	0	0	DUL_chr03:4445183-4435750
TRANS	chr01	3911178	3913463	chr01:3911178-3913463	2285	1	0	0	0	0	0	0	0	1	0	0	0	0	0	0	0	0	0	0	0	0	0	0	0	0	0	DUL_chr08:23054532-23056821
TRANS	chr01	3911181	3913463	chr01:3911181-3913463	2282	1	0	0	0	0	0	0	0	0	0	1	0	0	0	0	0	0	0	0	0	0	0	0	0	0	0	INB_chr12:7753500-7755762
TRANS	chr01	3911740	3920618	chr01:3911740-3920618	8878	1	0	0	0	0	0	0	1	0	0	0	0	0	0	0	0	0	0	0	0	0	0	0	0	0	0	DUD_chr06:5844896-5853824
TRANS	chr01	3911788	3920618	chr01:3911788-3920618	8830	1	0	0	0	0	0	0	1	0	0	0	0	0	0	0	0	0	0	0	0	0	0	0	0	0	0	DUD_chr07:7707912-7699115
TRANS	chr01	3911806	3918711	chr01:3911806-3918711	6905	1	0	0	0	0	0	1	0	0	0	0	0	0	0	0	0	0	0	0	0	0	0	0	0	0	0	DOYA_chr09:13587671-13594546
TRANS	chr01	3911874	3918957	chr01:3911874-3918957	7083	1	0	0	0	0	0	0	0	0	0	0	0	0	0	1	0	0	0	0	0	0	0	0	0	0	0	NY_chr07:16485131-16478070
TRANS	chr01	3911982	3920619	chr01:3911982-3920619	8637	1	0	0	0	0	0	1	0	0	0	0	0	0	0	0	0	0	0	0	0	0	0	0	0	0	0	DOYA_chr06:24902729-24894141
TRANS	chr01	3912025	3919176	chr01:3912025-3919176	7151	1	0	0	0	0	0	0	0	0	0	0	0	0	0	1	0	0	0	0	0	0	0	0	0	0	0	NY_chr08:3922236-3929398
TRANS	chr01	3912707	3918333	chr01:3912707-3918333	5626	1	0	0	0	0	0	0	0	0	0	0	0	0	0	0	0	0	0	0	0	0	0	0	0	0	1	VEP_chr10:19634911-19640549
TRANS	chr01	3912708	3918333	chr01:3912708-3918333	5625	1	0	0	0	0	0	0	0	1	0	0	0	0	0	0	0	0	0	0	0	0	0	0	0	0	0	DUL_chr10:19631858-19637507
TRANS	chr01	3913911	3918333	chr01:3913911-3918333	4422	2	0	0	0	0	0	0	0	0	1	0	0	0	0	0	0	1	0	0	0	0	0	0	0	0	0	ESL_chr10:12933786-12938222|PI161_chr10:12522838-12527260
TRANS	chr01	3913911	3919736	chr01:3913911-3919736	5825	2	0	0	0	0	0	1	0	0	0	0	0	0	0	1	0	0	0	0	0	0	0	0	0	0	0	DOYA_chr02:8454455-8460284|NY_chr08:3599166-3605004
TRANS	chr01	3913911	3920618	chr01:3913911-3920618	6707	5	0	0	0	1	0	0	1	1	0	1	0	0	0	0	0	0	0	0	0	0	0	0	0	0	1	BDR_chr11:12177928-12184657|DUD_chr06:3347327-3354056|DUL_chr02:16725952-16719244|INB_chr08:11583587-11576888|VEP_chr08:21875281-21881975
TRANS	chr01	3913911	3920619	chr01:3913911-3920619	6708	2	0	0	0	0	0	1	0	0	0	0	0	0	0	1	0	0	0	0	0	0	0	0	0	0	0	DOYA_chr12:10273767-10280473|NY_chr11:27660200-27666919
TRANS	chr01	3913913	3918333	chr01:3913913-3918333	4420	1	0	0	0	0	0	0	0	0	0	0	0	0	0	0	0	0	0	0	0	0	1	0	0	0	0	SAS_chr11:25382361-25377929
TRANS	chr01	3913913	3920618	chr01:3913913-3920618	6705	1	0	0	0	0	0	1	0	0	0	0	0	0	0	0	0	0	0	0	0	0	0	0	0	0	0	DOYA_chr03:25388753-25395449
TRANS	chr01	3918322	3920618	chr01:3918322-3920618	2296	1	0	0	0	0	0	0	0	0	0	0	0	0	0	0	0	0	0	0	0	0	0	0	0	0	1	VEP_chr03:15419724-15417433
TRANS	chr01	3918323	3920617	chr01:3918323-3920617	2294	1	0	0	0	0	0	0	1	0	0	0	0	0	0	0	0	0	0	0	0	0	0	0	0	0	0	DUD_chr06:3340014-3337726
TRANS	chr01	3918323	3920618	chr01:3918323-3920618	2295	3	0	0	0	0	0	0	1	0	0	1	0	0	0	0	0	0	0	0	0	0	0	0	0	0	1	DUD_chr07:20798449-20800745|INB_chr06:1605388-1603131|VEP_chr11:22244189-22246488
TRANS	chr01	3920830	3927846	chr01:3920830-3927846	7016	1	0	0	0	0	0	1	0	0	0	0	0	0	0	0	0	0	0	0	0	0	0	0	0	0	0	DOYA_chr04:19388338-19395408
TRANS	chr01	3920906	3927942	chr01:3920906-3927942	7036	1	0	0	0	0	0	0	0	0	0	0	0	0	0	0	0	0	0	0	0	0	0	0	0	0	1	VEP_chr11:23616127-23623154
TRANS	chr01	3921006	3927887	chr01:3921006-3927887	6881	1	0	0	0	0	0	0	0	0	0	0	0	0	0	0	0	0	0	0	0	0	0	0	0	0	1	VEP_chr10:15711342-15704517
TRANS	chr01	3921032	3927526	chr01:3921032-3927526	6494	3	0	0	0	0	0	1	0	0	0	1	0	0	0	0	0	0	0	0	1	0	0	0	0	0	0	DOYA_chr03:5503354-5509880|INB_chr03:5308386-5314916|PSR_chr03:5562193-5568713
TRANS	chr01	3921176	3927769	chr01:3921176-3927769	6593	1	0	0	0	0	0	0	0	0	0	1	0	0	0	0	0	0	0	0	0	0	0	0	0	0	0	INB_chr10:14590868-14584248
TRANS	chr01	3921709	3926682	chr01:3921709-3926682	4973	1	0	0	0	0	1	0	0	0	0	0	0	0	0	0	0	0	0	0	0	0	0	0	0	0	0	BEL_chr11:11925114-11920179
TRANS	chr01	3921709	3927777	chr01:3921709-3927777	6068	1	0	0	0	0	0	0	0	0	0	1	0	0	0	0	0	0	0	0	0	0	0	0	0	0	0	INB_chr10:19769990-19776057
TRANS	chr01	3921823	3927500	chr01:3921823-3927500	5677	1	0	0	0	0	0	0	1	0	0	0	0	0	0	0	0	0	0	0	0	0	0	0	0	0	0	DUD_chr03:12366771-12372405
TRANS	chr01	3921980	3927522	chr01:3921980-3927522	5542	2	0	0	0	0	0	0	0	0	0	1	0	0	0	1	0	0	0	0	0	0	0	0	0	0	0	INB_chr11:18009086-18003562|NY_chr11:18280312-18274741
TRANS	chr01	3921980	3927526	chr01:3921980-3927526	5546	1	0	0	0	0	0	0	0	0	0	0	0	0	0	1	0	0	0	0	0	0	0	0	0	0	0	NY_chr07:10673760-10668204
TRANS	chr01	3921980	3927667	chr01:3921980-3927667	5687	1	0	0	0	0	0	0	0	0	0	0	0	0	0	0	0	0	0	0	0	0	0	0	0	0	1	VEP_chr12:11248495-11242802
TRANS	chr01	3921980	3927802	chr01:3921980-3927802	5822	3	0	0	0	1	0	0	0	0	0	0	0	0	0	1	0	0	0	0	0	0	0	0	0	0	1	BDR_chr04:19534236-19540048|NY_chr04:19209237-19215078|VEP_chr04:19517277-19523087
TRANS	chr01	3921980	3927889	chr01:3921980-3927889	5909	1	0	0	0	0	0	0	1	0	0	0	0	0	0	0	0	0	0	0	0	0	0	0	0	0	0	DUD_chr03:13094331-13088416
TRANS	chr01	3921981	3927639	chr01:3921981-3927639	5658	1	0	0	0	0	0	0	0	0	0	0	0	0	0	1	0	0	0	0	0	0	0	0	0	0	0	NY_chr03:9817482-9823151
TRANS	chr01	3922010	3927500	chr01:3922010-3927500	5490	1	0	0	0	0	0	0	0	0	0	0	1	0	0	0	0	0	0	0	0	0	0	0	0	0	0	KRY_chr03:12505364-12510831
TRANS	chr01	3922485	3927543	chr01:3922485-3927543	5058	1	0	0	0	0	0	0	0	1	0	0	0	0	0	0	0	0	0	0	0	0	0	0	0	0	0	DUL_chr03:9344367-9349388
TRANS	chr01	3922593	3927769	chr01:3922593-3927769	5176	2	0	0	0	1	0	0	0	0	0	0	0	0	0	1	0	0	0	0	0	0	0	0	0	0	0	BDR_chr02:16006087-16000918|NY_chr02:16006338-16001175
TRANS	chr01	3923451	3927870	chr01:3923451-3927870	4419	1	0	0	0	0	0	0	0	0	0	0	0	0	0	1	0	0	0	0	0	0	0	0	0	0	0	NY_chr08:15943418-15947849
TRANS	chr01	3942805	3945219	chr01:3942805-3945219	2414	5	0	0	0	1	0	1	0	0	0	1	0	0	0	1	0	0	0	0	0	0	0	0	0	0	1	BDR_chr05:20302777-20300361|DOYA_chr05:19553960-19551530|INB_chr05:19473034-19470622|NY_chr05:15835900-15833482|VEP_chr05:16004006-16001582
TRANS	chr01	3942806	3945219	chr01:3942806-3945219	2413	6	0	0	0	1	0	1	0	1	0	1	0	0	0	1	0	0	0	0	0	0	0	0	0	0	1	BDR_chr11:28586947-28589386|DOYA_chr11:23439454-23441893|DUL_chr11:23713532-23715954|INB_chr11:23496688-23499122|NY_chr11:29278573-29281017|VEP_chr11:23865485-23867901
TRANS	chr01	3942806	3945503	chr01:3942806-3945503	2697	1	0	0	0	0	0	1	0	0	0	0	0	0	0	0	0	0	0	0	0	0	0	0	0	0	0	DOYA_chr03:23738135-23735402
TRANS	chr01	3942807	3944854	chr01:3942807-3944854	2047	3	0	0	0	0	0	0	1	0	0	1	0	0	0	1	0	0	0	0	0	0	0	0	0	0	0	DUD_chr04:10663628-10665722|INB_chr04:10621678-10623776|NY_chr04:10501392-10503489
TRANS	chr01	3942807	3944904	chr01:3942807-3944904	2097	2	0	0	0	1	0	0	0	0	0	1	0	0	0	0	0	0	0	0	0	0	0	0	0	0	0	BDR_chr10:18759110-18757000|INB_chr10:18596808-18594698
TRANS	chr01	3942807	3944924	chr01:3942807-3944924	2117	1	0	0	0	0	0	1	0	0	0	0	0	0	0	0	0	0	0	0	0	0	0	0	0	0	0	DOYA_chr03:13467919-13470043
TRANS	chr01	3942807	3944930	chr01:3942807-3944930	2123	1	0	0	0	0	0	0	0	0	1	0	0	0	0	0	0	0	0	0	0	0	0	0	0	0	0	ESL_chr05:16694643-16692505
TRANS	chr01	3942807	3945009	chr01:3942807-3945009	2202	2	0	0	0	0	0	1	1	0	0	0	0	0	0	0	0	0	0	0	0	0	0	0	0	0	0	DOYA_chr03:17715595-17713360|DUD_chr05:14807220-14805006
TRANS	chr01	3942807	3945503	chr01:3942807-3945503	2696	1	0	0	0	0	0	1	0	0	0	0	0	0	0	0	0	0	0	0	0	0	0	0	0	0	0	DOYA_chr10:15384536-15381816
TRANS	chr01	3942807	3945567	chr01:3942807-3945567	2760	1	0	0	0	0	0	0	0	0	0	0	0	0	0	0	0	0	0	0	0	0	0	0	0	0	1	VEP_chr11:6280113-6277353
TRANS	chr01	3942808	3944924	chr01:3942808-3944924	2116	1	0	0	0	0	0	0	0	1	0	0	0	0	0	0	0	0	0	0	0	0	0	0	0	0	0	DUL_chr09:6066464-6064345
TRANS	chr01	3942808	3945219	chr01:3942808-3945219	2411	1	0	0	0	0	0	0	0	0	0	1	0	0	0	0	0	0	0	0	0	0	0	0	0	0	0	INB_chr10:19641161-19643606
TRANS	chr01	3943108	3945219	chr01:3943108-3945219	2111	1	0	0	0	0	0	0	0	1	0	0	0	0	0	0	0	0	0	0	0	0	0	0	0	0	0	DUL_chr03:5341972-5344121
TRANS	chr01	3958034	3961050	chr01:3958034-3961050	3016	8	0	1	0	1	1	1	1	0	0	0	0	1	0	1	0	0	0	0	0	0	0	0	0	1	0	AY_chr03:21663468-21666485|BDR_chr03:19775066-19778084|BEL_chr03:21455306-21458328|DOYA_chr03:21713766-21716786|DUD_chr03:21562019-21565044|NA_chr03:21805129-21808147|NY_chr03:21325296-21328317|TVT_chr03:21658090-21661115
TRANS	chr01	3958505	3961134	chr01:3958505-3961134	2629	10	0	0	0	1	0	1	1	1	1	1	0	0	0	1	0	1	0	0	0	0	1	0	0	0	1	BDR_chr07:20029507-20026878|DOYA_chr07:20095431-20092802|DUD_chr07:23470497-23467868|DUL_chr07:20019313-20016684|ESL_chr07:19465263-19462634|INB_chr07:20194678-20192051|NY_chr11:25276529-25279158|PI161_chr07:19672581-19669952|SAS_chr07:19664795-19662166|VEP_chr07:23779749-23777120
TRANS	chr01	4127387	4131780	chr01:4127387-4131780	4393	1	0	0	0	0	0	1	0	0	0	0	0	0	0	0	0	0	0	0	0	0	0	0	0	0	0	DOYA_chr06:30400808-30405195
TRANS	chr01	4127394	4130762	chr01:4127394-4130762	3368	1	0	0	0	0	0	0	0	0	0	1	0	0	0	0	0	0	0	0	0	0	0	0	0	0	0	INB_chr07:20407141-20410513
TRANS	chr01	4127394	4131889	chr01:4127394-4131889	4495	1	0	0	0	0	0	0	0	0	0	1	0	0	0	0	0	0	0	0	0	0	0	0	0	0	0	INB_chr05:24822581-24818109
TRANS	chr01	4127394	4131917	chr01:4127394-4131917	4523	2	0	0	0	0	0	0	0	0	1	0	0	0	0	1	0	0	0	0	0	0	0	0	0	0	0	ESL_chr04:24472926-24468430|NY_chr04:30004594-30000104
TRANS	chr01	4127394	4132570	chr01:4127394-4132570	5176	3	0	0	0	1	0	0	0	1	0	0	0	0	0	1	0	0	0	0	0	0	0	0	0	0	0	BDR_chr08:28218310-28223493|DUL_chr08:28052553-28057730|NY_chr08:28088202-28093375
TRANS	chr01	4127395	4131684	chr01:4127395-4131684	4289	7	0	0	0	1	0	0	1	0	1	1	0	0	0	1	0	0	0	0	0	0	1	0	0	0	1	BDR_chr10:24860019-24855732|DUD_chr10:24498391-24494098|ESL_chr10:25249315-25245026|INB_chr10:24474087-24469799|NY_chr10:25113493-25109198|SAS_chr10:24156637-24152345|VEP_chr10:24745135-24740883
TRANS	chr01	4127395	4131765	chr01:4127395-4131765	4370	1	0	0	0	0	0	0	0	0	0	1	0	0	0	0	0	0	0	0	0	0	0	0	0	0	0	INB_chr10:17125540-17129907
TRANS	chr01	4127395	4131783	chr01:4127395-4131783	4388	2	0	0	0	1	0	0	1	0	0	0	0	0	0	0	0	0	0	0	0	0	0	0	0	0	0	BDR_chr09:19349571-19345181|DUD_chr09:19516087-19511693
TRANS	chr01	4127395	4131790	chr01:4127395-4131790	4395	4	0	0	0	0	0	0	0	1	0	1	0	0	0	1	0	0	0	0	0	0	0	0	0	0	1	DUL_chr09:24060352-24055950|INB_chr09:17312305-17307903|NY_chr09:19541262-19536861|VEP_chr09:20890608-20886208
TRANS	chr01	4127395	4131892	chr01:4127395-4131892	4497	6	0	0	0	0	0	1	1	1	1	0	0	0	0	0	0	1	0	0	0	0	1	0	0	0	0	DOYA_chr04:5030114-5034596|DUD_chr04:5051335-5055826|DUL_chr04:5037982-5042447|ESL_chr04:5009366-5013849|PI161_chr04:4955298-4959785|SAS_chr04:4938947-4943429
TRANS	chr01	4127395	4131923	chr01:4127395-4131923	4528	1	0	0	0	0	0	1	0	0	0	0	0	0	0	0	0	0	0	0	0	0	0	0	0	0	0	DOYA_chr04:4974252-4969757
TRANS	chr01	4127399	4131656	chr01:4127399-4131656	4257	1	0	0	0	0	0	0	0	0	0	1	0	0	0	0	0	0	0	0	0	0	0	0	0	0	0	INB_chr09:5889395-5885138
TRANS	chr01	4127401	4131684	chr01:4127401-4131684	4283	1	0	0	0	0	0	0	0	0	0	1	0	0	0	0	0	0	0	0	0	0	0	0	0	0	0	INB_chr09:5950394-5954687
TRANS	chr01	4127401	4131709	chr01:4127401-4131709	4308	3	0	0	0	1	0	1	1	0	0	0	0	0	0	0	0	0	0	0	0	0	0	0	0	0	0	BDR_chr08:31780448-31784769|DOYA_chr08:32158120-32162430|DUD_chr08:31428210-31432527
TRANS	chr01	4127401	4131737	chr01:4127401-4131737	4336	2	0	0	0	0	0	0	0	0	1	0	0	0	0	0	0	0	0	0	0	0	1	0	0	0	0	ESL_chr09:6177592-6181939|SAS_chr09:6062452-6066799
TRANS	chr01	4127401	4131765	chr01:4127401-4131765	4364	1	0	0	0	1	0	0	0	0	0	0	0	0	0	0	0	0	0	0	0	0	0	0	0	0	0	BDR_chr12:15533188-15537561
TRANS	chr01	4269074	4271462	chr01:4269074-4271462	2388	3	0	0	0	1	0	0	0	0	1	0	0	0	0	0	0	0	0	0	0	0	0	0	0	0	1	BDR_chr10:27757864-27755466|ESL_chr10:29155063-29152661|VEP_chr10:27662494-27660097
TRANS	chr01	4269079	4271465	chr01:4269079-4271465	2386	2	0	0	0	1	0	0	0	0	0	1	0	0	0	0	0	0	0	0	0	0	0	0	0	0	0	BDR_chr04:18142812-18140421|INB_chr04:18017601-18015211
TRANS	chr01	4269082	4271455	chr01:4269082-4271455	2373	1	0	0	0	0	0	0	0	0	0	1	0	0	0	0	0	0	0	0	0	0	0	0	0	0	0	INB_chr03:12337875-12335489
TRANS	chr01	4269083	4271463	chr01:4269083-4271463	2380	1	0	0	0	0	0	1	0	0	0	0	0	0	0	0	0	0	0	0	0	0	0	0	0	0	0	DOYA_chr09:3032058-3034445
TRANS	chr01	4269084	4271464	chr01:4269084-4271464	2380	1	0	0	0	0	0	0	0	0	1	0	0	0	0	0	0	0	0	0	0	0	0	0	0	0	0	ESL_chr07:13150942-13148547
TRANS	chr01	4269085	4271461	chr01:4269085-4271461	2376	3	0	0	0	0	0	0	0	0	1	0	0	0	0	0	0	1	0	0	0	0	1	0	0	0	0	ESL_chr08:17855094-17852720|PI161_chr08:17382430-17380055|SAS_chr08:17128234-17125860
TRANS	chr01	4269085	4271464	chr01:4269085-4271464	2379	2	0	0	0	0	0	0	0	0	1	0	0	0	0	0	0	1	0	0	0	0	0	0	0	0	0	ESL_chr07:15269504-15271897|PI161_chr07:15382507-15384905
TRANS	chr01	4269086	4271460	chr01:4269086-4271460	2374	6	0	0	0	1	0	1	0	0	0	1	0	0	0	1	0	0	0	0	0	0	1	0	0	0	1	BDR_chr05:19785622-19788007|DOYA_chr05:19026164-19028548|INB_chr05:19016457-19018843|NY_chr05:15330220-15332606|SAS_chr07:14402000-14399621|VEP_chr05:15482819-15485203
TRANS	chr01	4269086	4271466	chr01:4269086-4271466	2380	1	0	0	0	0	0	1	0	0	0	0	0	0	0	0	0	0	0	0	0	0	0	0	0	0	0	DOYA_chr09:5323292-5325686
TRANS	chr01	4269087	4271461	chr01:4269087-4271461	2374	2	0	0	0	1	0	0	0	0	0	0	0	0	0	1	0	0	0	0	0	0	0	0	0	0	0	BDR_chr02:4801755-4799383|NY_chr06:27763429-27761052
TRANS	chr01	4269089	4271128	chr01:4269089-4271128	2039	1	0	0	0	0	0	1	0	0	0	0	0	0	0	0	0	0	0	0	0	0	0	0	0	0	0	DOYA_chr07:13956241-13958309
TRANS	chr01	4269089	4271143	chr01:4269089-4271143	2054	1	0	0	0	1	0	0	0	0	0	0	0	0	0	0	0	0	0	0	0	0	0	0	0	0	0	BDR_chr06:7651342-7649286
TRANS	chr01	4269089	4271196	chr01:4269089-4271196	2107	1	0	0	0	0	0	0	0	0	0	0	0	0	0	0	0	0	0	0	0	0	1	0	0	0	0	SAS_chr04:7857884-7859985
TRANS	chr01	4269089	4271199	chr01:4269089-4271199	2110	2	0	0	0	0	0	1	0	0	0	0	0	0	0	1	0	0	0	0	0	0	0	0	0	0	0	DOYA_chr09:3326586-3328691|NY_chr09:3444521-3446624
TRANS	chr01	4269089	4271257	chr01:4269089-4271257	2168	2	0	0	0	1	0	0	0	0	0	1	0	0	0	0	0	0	0	0	0	0	0	0	0	0	0	BDR_chr05:15602969-15600806|INB_chr05:14916789-14914625
TRANS	chr01	4269089	4271351	chr01:4269089-4271351	2262	1	0	0	0	0	0	0	0	0	0	0	0	0	0	1	0	0	0	0	0	0	0	0	0	0	0	NY_chr03:12442262-12444520
TRANS	chr01	4269089	4271455	chr01:4269089-4271455	2366	1	0	0	0	0	0	0	0	0	0	0	0	0	0	0	0	0	0	0	0	0	1	0	0	0	0	SAS_chr03:11934567-11932201
TRANS	chr01	4269089	4271457	chr01:4269089-4271457	2368	1	0	0	0	0	0	0	0	0	0	0	0	0	0	0	0	0	0	0	0	0	0	0	0	0	1	VEP_chr07:27028802-27026419
TRANS	chr01	4269089	4271458	chr01:4269089-4271458	2369	3	0	0	0	1	0	0	0	0	0	1	0	0	0	0	0	1	0	0	0	0	0	0	0	0	0	BDR_chr10:15203485-15205859|INB_chr10:15067091-15069464|PI161_chr10:15601213-15598839
TRANS	chr01	4269089	4271463	chr01:4269089-4271463	2374	1	0	0	0	1	0	0	0	0	0	0	0	0	0	0	0	0	0	0	0	0	0	0	0	0	0	BDR_chr02:4648286-4645907
TRANS	chr01	4269089	4271464	chr01:4269089-4271464	2375	5	0	0	0	1	0	1	0	0	0	1	0	0	0	1	0	0	0	0	0	0	0	0	0	0	1	BDR_chr04:7454752-7452363|DOYA_chr03:10560773-10563150|INB_chr04:7514869-7512480|NY_chr04:7377925-7375534|VEP_chr04:7494559-7492170
TRANS	chr01	4269089	4271465	chr01:4269089-4271465	2376	1	0	0	0	0	0	0	0	0	1	0	0	0	0	0	0	0	0	0	0	0	0	0	0	0	0	ESL_chr11:11750263-11747872
TRANS	chr01	4269089	4271468	chr01:4269089-4271468	2379	1	0	0	0	0	0	0	0	1	0	0	0	0	0	0	0	0	0	0	0	0	0	0	0	0	0	DUL_chr09:5309002-5306609
TRANS	chr01	4269090	4271460	chr01:4269090-4271460	2370	2	0	0	0	0	0	1	0	0	0	0	0	0	0	0	0	1	0	0	0	0	0	0	0	0	0	DOYA_chr10:11313373-11315739|PI161_chr10:11240525-11242892
TRANS	chr01	4269090	4271461	chr01:4269090-4271461	2371	1	0	0	0	1	0	0	0	0	0	0	0	0	0	0	0	0	0	0	0	0	0	0	0	0	0	BDR_chr07:4422788-4420408
TRANS	chr01	4269090	4271462	chr01:4269090-4271462	2372	1	0	0	0	0	0	0	0	0	0	0	0	0	0	0	0	1	0	0	0	0	0	0	0	0	0	PI161_chr09:4511829-4509445
TRANS	chr01	4269092	4271351	chr01:4269092-4271351	2259	4	0	0	0	1	0	1	1	0	0	1	0	0	0	0	0	0	0	0	0	0	0	0	0	0	0	BDR_chr03:12583817-12586072|DOYA_chr03:10609449-10607191|DUD_chr03:12357186-12359441|INB_chr03:12274686-12276941
TRANS	chr01	4269102	4271461	chr01:4269102-4271461	2359	1	0	0	0	0	0	0	1	0	0	0	0	0	0	0	0	0	0	0	0	0	0	0	0	0	0	DUD_chr05:14628366-14630732
TRANS	chr01	4269112	4271460	chr01:4269112-4271460	2348	2	0	0	0	0	0	0	0	0	0	0	0	0	0	1	0	0	0	0	0	0	0	0	0	0	1	NY_chr07:11778278-11775924|VEP_chr07:11642236-11639883
TRANS	chr01	4269165	4271460	chr01:4269165-4271460	2295	1	0	0	0	0	0	0	0	0	1	0	0	0	0	0	0	0	0	0	0	0	0	0	0	0	0	ESL_chr05:17010711-17008404
TRANS	chr01	4269165	4271461	chr01:4269165-4271461	2296	3	0	0	0	0	0	0	0	0	1	0	0	0	0	0	0	1	0	0	0	0	1	0	0	0	0	ESL_chr09:4452295-4449986|PI161_chr09:4278621-4276315|SAS_chr09:4269585-4267278
TRANS	chr01	4269165	4271464	chr01:4269165-4271464	2299	1	0	0	0	0	0	0	0	0	1	0	0	0	0	0	0	0	0	0	0	0	0	0	0	0	0	ESL_chr03:16766633-16764340
TRANS	chr01	4269175	4271460	chr01:4269175-4271460	2285	1	0	0	0	0	0	0	0	0	0	1	0	0	0	0	0	0	0	0	0	0	0	0	0	0	0	INB_chr02:15638098-15635809
TRANS	chr01	4269176	4271464	chr01:4269176-4271464	2288	2	0	0	0	0	0	0	0	0	0	0	0	0	0	0	0	0	0	0	0	0	1	0	0	0	1	SAS_chr02:13336820-13339111|VEP_chr02:13451864-13454151
TRANS	chr01	4269200	4271331	chr01:4269200-4271331	2131	1	0	0	0	0	0	1	0	0	0	0	0	0	0	0	0	0	0	0	0	0	0	0	0	0	0	DOYA_chr09:5429954-5427816
TRANS	chr01	4269200	4271460	chr01:4269200-4271460	2260	2	0	0	0	0	0	0	0	0	0	1	0	0	0	0	0	1	0	0	0	0	0	0	0	0	0	INB_chr09:5591491-5589224|PI161_chr09:5630671-5628398
TRANS	chr01	4269209	4271460	chr01:4269209-4271460	2251	2	0	0	0	0	0	0	0	0	0	1	0	0	0	0	0	0	0	0	0	0	0	0	0	0	1	INB_chr05:16528566-16526306|VEP_chr05:12960989-12958726
TRANS	chr01	4269310	4271462	chr01:4269310-4271462	2152	1	0	0	0	0	0	0	0	0	0	0	0	0	0	1	0	0	0	0	0	0	0	0	0	0	0	NY_chr07:4426958-4424788
TRANS	chr01	4269343	4271460	chr01:4269343-4271460	2117	1	0	0	0	0	0	0	0	0	0	1	0	0	0	0	0	0	0	0	0	0	0	0	0	0	0	INB_chr08:17183295-17181161
TRANS	chr01	4298243	4311711	chr01:4298243-4311711	13468	7	0	0	0	1	0	0	1	1	1	1	0	0	0	0	0	1	0	0	0	0	0	0	0	0	1	BDR_chr04:4315111-4328595|DUD_chr04:4352505-4366027|DUL_chr04:4296990-4310482|ESL_chr04:4319473-4332966|INB_chr04:4340710-4354198|PI161_chr04:4300575-4314103|VEP_chr04:4340133-4353614
TRANS	chr01	4311709	4313765	chr01:4311709-4313765	2056	1	0	0	0	0	0	0	0	0	0	0	0	0	0	1	0	0	0	0	0	0	0	0	0	0	0	NY_chr04:4416620-4418679
TRANS	chr01	4311711	4315435	chr01:4311711-4315435	3724	1	0	0	0	0	0	0	0	0	0	0	0	0	0	0	0	0	0	0	0	0	0	0	0	0	1	VEP_chr04:4425090-4428827
TRANS	chr01	4315430	4325119	chr01:4315430-4325119	9689	1	0	0	0	0	0	0	0	0	0	0	0	0	0	0	0	0	0	0	0	0	1	0	0	0	0	SAS_chr08:17669305-17659608
TRANS	chr01	4315432	4317818	chr01:4315432-4317818	2386	1	0	0	0	1	0	0	0	0	0	0	0	0	0	0	0	0	0	0	0	0	0	0	0	0	0	BDR_chr07:4420405-4422788
TRANS	chr01	4315432	4317820	chr01:4315432-4317820	2388	1	0	0	0	0	0	0	0	1	0	0	0	0	0	0	0	0	0	0	0	0	0	0	0	0	0	DUL_chr11:22117089-22114717
TRANS	chr01	4315432	4317821	chr01:4315432-4317821	2389	1	0	0	0	0	0	0	0	0	0	0	0	0	0	0	0	0	0	0	0	0	1	0	0	0	0	SAS_chr08:19014394-19016792
TRANS	chr01	4315432	4317822	chr01:4315432-4317822	2390	4	0	0	0	0	0	1	1	0	0	0	0	0	0	1	0	0	0	0	0	0	0	0	0	0	1	DOYA_chr05:13941610-13943987|DUD_chr05:13680058-13682435|NY_chr05:10311550-10313928|VEP_chr05:10551066-10553444
TRANS	chr01	4315432	4317824	chr01:4315432-4317824	2392	1	0	0	0	0	0	1	0	0	0	0	0	0	0	0	0	0	0	0	0	0	0	0	0	0	0	DOYA_chr08:14258289-14255893
TRANS	chr01	4315432	4318201	chr01:4315432-4318201	2769	1	0	0	0	1	0	0	0	0	0	0	0	0	0	0	0	0	0	0	0	0	0	0	0	0	0	BDR_chr02:4677032-4679801
TRANS	chr01	4315432	4318377	chr01:4315432-4318377	2945	4	0	0	0	1	0	1	0	0	0	1	0	0	0	0	0	0	0	0	0	0	0	0	0	0	1	BDR_chr10:20132343-20135296|DOYA_chr10:20293865-20296813|INB_chr10:19954552-19957499|VEP_chr10:20159758-20162709
TRANS	chr01	4315432	4320302	chr01:4315432-4320302	4870	2	0	0	0	0	0	0	1	0	0	1	0	0	0	0	0	0	0	0	0	0	0	0	0	0	0	DUD_chr07:11175689-11170807|INB_chr07:11469497-11464614
TRANS	chr01	4315432	4320467	chr01:4315432-4320467	5035	1	0	0	0	0	0	1	0	0	0	0	0	0	0	0	0	0	0	0	0	0	0	0	0	0	0	DOYA_chr10:11650890-11655933
TRANS	chr01	4315432	4322442	chr01:4315432-4322442	7010	1	0	0	0	0	0	0	1	0	0	0	0	0	0	0	0	0	0	0	0	0	0	0	0	0	0	DUD_chr04:7411486-7418507
TRANS	chr01	4315432	4322551	chr01:4315432-4322551	7119	1	0	0	0	0	0	0	0	1	0	0	0	0	0	0	0	0	0	0	0	0	0	0	0	0	0	DUL_chr03:18612624-18605473
TRANS	chr01	4315432	4323780	chr01:4315432-4323780	8348	1	0	0	0	0	0	0	0	0	0	0	0	0	0	1	0	0	0	0	0	0	0	0	0	0	0	NY_chr04:16600946-16609327
TRANS	chr01	4315432	4324164	chr01:4315432-4324164	8732	1	0	0	0	0	0	0	0	0	0	0	0	0	0	0	0	0	0	0	0	0	1	0	0	0	0	SAS_chr05:17341554-17350314
TRANS	chr01	4315432	4325041	chr01:4315432-4325041	9609	2	0	0	0	0	0	0	0	0	0	0	0	0	0	0	0	1	0	0	0	0	1	0	0	0	0	PI161_chr09:4268964-4278621|SAS_chr09:4259924-4269585
TRANS	chr01	4315432	4325115	chr01:4315432-4325115	9683	2	0	0	0	0	0	0	0	0	1	0	0	0	0	0	0	0	0	0	0	0	1	0	0	0	0	ESL_chr04:9824192-9814496|SAS_chr09:5840756-5831071
TRANS	chr01	4315433	4321655	chr01:4315433-4321655	6222	3	0	0	0	1	0	0	0	0	1	0	0	0	0	0	0	1	0	0	0	0	0	0	0	0	0	BDR_chr06:7657583-7651341|ESL_chr06:24971135-24977379|PI161_chr06:26843703-26849946
TRANS	chr01	4315434	4317819	chr01:4315434-4317819	2385	1	0	0	0	0	0	0	0	0	0	0	0	0	0	0	0	0	0	0	0	0	0	0	0	0	1	VEP_chr02:6600446-6598060
TRANS	chr01	4315434	4319369	chr01:4315434-4319369	3935	6	0	0	0	1	0	0	1	0	0	1	0	0	0	1	0	1	0	0	0	0	1	0	0	0	0	BDR_chr12:7970351-7974266|DUD_chr12:8018089-8021994|INB_chr12:8140345-8144254|NY_chr12:8034155-8038066|PI161_chr12:8139971-8143882|SAS_chr12:8161789-8165697
TRANS	chr01	4315434	4325115	chr01:4315434-4325115	9681	5	0	0	0	1	0	0	0	1	1	0	0	0	0	0	0	1	0	0	0	0	0	0	0	0	1	BDR_chr06:16135896-16145620|DUL_chr06:16040368-16050112|ESL_chr12:13468302-13458594|PI161_chr03:15999700-15989993|VEP_chr06:16115989-16125736
TRANS	chr01	4315434	4325117	chr01:4315434-4325117	9683	2	0	0	0	0	0	0	1	0	1	0	0	0	0	0	0	0	0	0	0	0	0	0	0	0	0	DUD_chr04:23030475-23040190|ESL_chr04:21760834-21770568
TRANS	chr01	4315435	4317820	chr01:4315435-4317820	2385	4	0	0	0	1	0	0	0	0	1	0	0	0	0	1	0	1	0	0	0	0	0	0	0	0	0	BDR_chr06:22217486-22219871|ESL_chr08:20003820-20001439|NY_chr06:22486788-22489176|PI161_chr08:19359835-19357453
TRANS	chr01	4315435	4319336	chr01:4315435-4319336	3901	1	0	0	0	0	0	1	0	0	0	0	0	0	0	0	0	0	0	0	0	0	0	0	0	0	0	DOYA_chr06:18440708-18436801
TRANS	chr01	4315435	4320248	chr01:4315435-4320248	4813	2	0	0	0	0	0	0	0	0	1	0	0	0	0	0	0	0	0	0	0	0	1	0	0	0	0	ESL_chr08:17659251-17654424|SAS_chr08:16932371-16927537
TRANS	chr01	4315435	4320384	chr01:4315435-4320384	4949	1	0	0	0	0	0	0	0	0	1	0	0	0	0	0	0	0	0	0	0	0	0	0	0	0	0	ESL_chr08:26717341-26712372
TRANS	chr01	4315435	4320467	chr01:4315435-4320467	5032	1	0	0	0	0	0	0	0	0	0	0	0	0	0	0	0	1	0	0	0	0	0	0	0	0	0	PI161_chr10:11582261-11587315
TRANS	chr01	4315435	4320474	chr01:4315435-4320474	5039	3	0	0	0	0	0	0	0	0	1	0	0	0	0	0	0	1	0	0	0	0	1	0	0	0	0	ESL_chr03:18018336-18013288|PI161_chr03:16300467-16295412|SAS_chr03:16280484-16275426
TRANS	chr01	4315435	4320727	chr01:4315435-4320727	5292	1	0	0	0	0	0	0	0	0	1	0	0	0	0	0	0	0	0	0	0	0	0	0	0	0	0	ESL_chr02:4749899-4755215
TRANS	chr01	4315435	4320757	chr01:4315435-4320757	5322	1	0	0	0	0	0	1	0	0	0	0	0	0	0	0	0	0	0	0	0	0	0	0	0	0	0	DOYA_chr04:7464015-7469334
TRANS	chr01	4315435	4321664	chr01:4315435-4321664	6229	1	0	0	0	0	0	0	0	1	0	0	0	0	0	0	0	0	0	0	0	0	0	0	0	0	0	DUL_chr06:19487750-19494013
TRANS	chr01	4315435	4322243	chr01:4315435-4322243	6808	3	0	0	0	0	0	0	1	0	0	1	0	0	0	0	0	0	0	0	0	0	0	0	0	0	1	DUD_chr02:4776837-4783673|INB_chr02:4838597-4845429|VEP_chr02:4908846-4915676
TRANS	chr01	4315435	4322669	chr01:4315435-4322669	7234	1	0	0	0	0	0	0	0	0	0	0	0	0	0	1	0	0	0	0	0	0	0	0	0	0	0	NY_chr06:19829044-19836298
TRANS	chr01	4315435	4322830	chr01:4315435-4322830	7395	1	0	0	0	0	0	0	1	0	0	0	0	0	0	0	0	0	0	0	0	0	0	0	0	0	0	DUD_chr06:19756650-19764037
TRANS	chr01	4315435	4324184	chr01:4315435-4324184	8749	1	0	0	0	1	0	0	0	0	0	0	0	0	0	0	0	0	0	0	0	0	0	0	0	0	0	BDR_chr07:8550980-8542219
TRANS	chr01	4315435	4324497	chr01:4315435-4324497	9062	2	0	0	0	0	0	0	0	0	1	0	0	0	0	0	0	0	0	0	0	0	1	0	0	0	0	ESL_chr02:15527132-15536252|SAS_chr02:15549517-15558623
TRANS	chr01	4315435	4324623	chr01:4315435-4324623	9188	4	0	0	0	0	0	0	1	0	1	0	0	0	0	0	0	1	0	0	0	0	1	0	0	0	0	DUD_chr04:11374335-11383488|ESL_chr04:10519406-10528563|PI161_chr04:11244220-11253374|SAS_chr04:11261806-11270962
TRANS	chr01	4315435	4325079	chr01:4315435-4325079	9644	1	0	0	0	0	0	0	0	0	1	0	0	0	0	0	0	0	0	0	0	0	0	0	0	0	0	ESL_chr03:10823662-10814020
TRANS	chr01	4315435	4325116	chr01:4315435-4325116	9681	1	0	0	0	0	0	0	0	0	0	0	0	0	0	0	0	1	0	0	0	0	0	0	0	0	0	PI161_chr04:16687185-16696880
TRANS	chr01	4315436	4317728	chr01:4315436-4317728	2292	1	0	0	0	0	0	0	0	0	0	0	0	0	0	0	0	0	0	0	0	0	0	0	0	0	1	VEP_chr02:13454147-13451864
TRANS	chr01	4315436	4317740	chr01:4315436-4317740	2304	1	0	0	0	0	0	0	0	0	1	0	0	0	0	0	0	0	0	0	0	0	0	0	0	0	0	ESL_chr03:16764344-16766633
TRANS	chr01	4315436	4317821	chr01:4315436-4317821	2385	1	0	0	0	0	0	1	0	0	0	0	0	0	0	0	0	0	0	0	0	0	0	0	0	0	0	DOYA_chr02:4796060-4793674
TRANS	chr01	4315436	4317822	chr01:4315436-4317822	2386	1	0	0	0	0	0	0	0	0	0	0	0	0	0	1	0	0	0	0	0	0	0	0	0	0	0	NY_chr12:8040455-8038071
TRANS	chr01	4315436	4317823	chr01:4315436-4317823	2387	4	0	0	0	1	0	1	0	1	0	0	0	0	0	0	0	0	0	0	0	0	0	0	0	0	1	BDR_chr05:17159814-17157426|DOYA_chr05:16350051-16347660|DUL_chr05:12548947-12546554|VEP_chr05:12908708-12906320
TRANS	chr01	4315436	4318288	chr01:4315436-4318288	2852	2	0	0	0	0	0	0	1	0	0	0	0	0	0	1	0	0	0	0	0	0	0	0	0	0	0	DUD_chr08:17401307-17398457|NY_chr08:17447773-17444921
TRANS	chr01	4315436	4318466	chr01:4315436-4318466	3030	8	0	0	0	1	0	1	1	1	1	0	0	0	0	0	0	1	0	0	0	0	1	0	0	0	1	BDR_chr06:21046908-21043877|DOYA_chr06:21612614-21609583|DUD_chr07:20163091-20166120|DUL_chr06:20866937-20863885|ESL_chr06:13500271-13503300|PI161_chr06:17035970-17039002|SAS_chr06:20588645-20585614|VEP_chr06:20935492-20932459
TRANS	chr01	4315436	4319263	chr01:4315436-4319263	3827	1	0	0	0	0	0	0	0	0	0	0	0	0	0	0	0	0	0	0	0	0	1	0	0	0	0	SAS_chr08:31614974-31618805
TRANS	chr01	4315436	4319593	chr01:4315436-4319593	4157	1	0	0	0	0	0	0	0	0	0	0	0	0	0	0	0	0	0	0	0	0	0	0	0	0	1	VEP_chr11:12444513-12440344
TRANS	chr01	4315436	4319617	chr01:4315436-4319617	4181	1	0	0	0	0	0	0	0	0	0	0	0	0	0	0	0	0	0	0	0	0	0	0	0	0	1	VEP_chr02:4842001-4837800
TRANS	chr01	4315436	4320253	chr01:4315436-4320253	4817	1	0	0	0	0	0	0	0	0	0	0	0	0	0	0	0	0	0	0	0	0	0	0	0	0	1	VEP_chr10:24544712-24549508
TRANS	chr01	4315436	4320467	chr01:4315436-4320467	5031	1	0	0	0	0	0	0	0	0	1	0	0	0	0	0	0	0	0	0	0	0	0	0	0	0	0	ESL_chr10:11988133-11993190
TRANS	chr01	4315436	4320536	chr01:4315436-4320536	5100	2	0	0	0	0	0	0	0	0	1	0	0	0	0	0	0	0	0	0	0	0	1	0	0	0	0	ESL_chr03:12390006-12395125|SAS_chr03:11974906-11980026
TRANS	chr01	4315436	4320546	chr01:4315436-4320546	5110	1	0	0	0	0	0	0	1	0	0	0	0	0	0	0	0	0	0	0	0	0	0	0	0	0	0	DUD_chr06:16398558-16393435
TRANS	chr01	4315436	4320966	chr01:4315436-4320966	5530	4	0	0	0	1	0	0	1	1	0	0	0	0	0	0	0	1	0	0	0	0	0	0	0	0	0	BDR_chr12:7809854-7815409|DUD_chr12:7857688-7863237|DUL_chr12:8197442-8203007|PI161_chr12:7979447-7984996
TRANS	chr01	4315436	4321078	chr01:4315436-4321078	5642	2	0	0	0	0	0	0	0	0	1	0	0	0	0	0	0	0	0	0	0	0	1	0	0	0	0	ESL_chr05:16101942-16096284|SAS_chr05:16940725-16935071
TRANS	chr01	4315436	4321139	chr01:4315436-4321139	5703	4	0	0	0	0	0	0	0	0	1	0	0	0	0	0	0	1	0	0	0	0	1	0	0	0	1	ESL_chr02:13055075-13049352|PI161_chr02:14545347-14539630|SAS_chr02:13080437-13074719|VEP_chr02:13195492-13189771
TRANS	chr01	4315436	4321154	chr01:4315436-4321154	5718	2	0	0	0	0	0	0	0	0	1	0	0	0	0	0	0	0	0	0	0	0	1	0	0	0	0	ESL_chr05:15861022-15855263|SAS_chr05:16707189-16701446
TRANS	chr01	4315436	4321259	chr01:4315436-4321259	5823	4	0	0	0	1	0	0	1	0	0	0	0	0	0	0	0	1	0	0	0	0	0	0	0	0	1	BDR_chr04:17604797-17610636|DUD_chr04:17781613-17787454|PI161_chr04:17507805-17513648|VEP_chr04:17612538-17618377
TRANS	chr01	4315436	4321424	chr01:4315436-4321424	5988	3	0	0	0	0	0	0	0	0	1	0	0	0	0	0	0	1	0	0	0	0	1	0	0	0	0	ESL_chr08:18209759-18203775|PI161_chr08:17553425-17547437|SAS_chr08:17299206-17293217
TRANS	chr01	4315436	4321561	chr01:4315436-4321561	6125	6	0	0	0	1	0	0	1	1	1	1	0	0	0	1	0	0	0	0	0	0	0	0	0	0	0	BDR_chr06:27063658-27057506|DUD_chr06:23646800-23640656|DUL_chr06:26878719-26872545|ESL_chr10:21034815-21040960|INB_chr06:27273158-27267024|NY_chr06:27395233-27389086
TRANS	chr01	4315436	4321748	chr01:4315436-4321748	6312	2	0	0	0	0	0	1	0	0	0	0	0	0	0	0	0	1	0	0	0	0	0	0	0	0	0	DOYA_chr09:5464619-5470924|PI161_chr09:5672543-5678847
TRANS	chr01	4315436	4321996	chr01:4315436-4321996	6560	1	0	0	0	0	0	1	0	0	0	0	0	0	0	0	0	0	0	0	0	0	0	0	0	0	0	DOYA_chr03:10563146-10556573
TRANS	chr01	4315436	4322128	chr01:4315436-4322128	6692	1	0	0	0	0	0	0	0	0	0	0	0	0	0	0	0	1	0	0	0	0	0	0	0	0	0	PI161_chr03:12157927-12151216
TRANS	chr01	4315436	4322451	chr01:4315436-4322451	7015	3	0	0	0	0	0	1	0	1	0	1	0	0	0	0	0	0	0	0	0	0	0	0	0	0	0	DOYA_chr04:6330439-6337480|DUL_chr04:6348360-6355416|INB_chr04:6358134-6365173
TRANS	chr01	4315436	4322469	chr01:4315436-4322469	7033	1	0	0	0	0	0	0	0	0	0	1	0	0	0	0	0	0	0	0	0	0	0	0	0	0	0	INB_chr04:3950824-3957848
TRANS	chr01	4315436	4322514	chr01:4315436-4322514	7078	2	0	0	0	0	0	0	0	0	1	0	0	0	0	0	0	1	0	0	0	0	0	0	0	0	0	ESL_chr11:16297680-16304775|PI161_chr11:19523064-19530151
TRANS	chr01	4315436	4322717	chr01:4315436-4322717	7281	1	0	0	0	0	0	1	0	0	0	0	0	0	0	0	0	0	0	0	0	0	0	0	0	0	0	DOYA_chr09:5420381-5427675
TRANS	chr01	4315436	4322731	chr01:4315436-4322731	7295	1	0	0	0	0	0	1	0	0	0	0	0	0	0	0	0	0	0	0	0	0	0	0	0	0	0	DOYA_chr11:13206533-13213849
TRANS	chr01	4315436	4322735	chr01:4315436-4322735	7299	1	0	0	0	0	0	0	0	0	0	0	0	0	0	0	0	0	0	0	0	0	1	0	0	0	0	SAS_chr10:27155435-27162737
TRANS	chr01	4315436	4322792	chr01:4315436-4322792	7356	1	0	0	0	1	0	0	0	0	0	0	0	0	0	0	0	0	0	0	0	0	0	0	0	0	0	BDR_chr06:19566179-19573552
TRANS	chr01	4315436	4322904	chr01:4315436-4322904	7468	1	0	0	0	0	0	0	0	0	0	1	0	0	0	0	0	0	0	0	0	0	0	0	0	0	0	INB_chr02:15628345-15635809
TRANS	chr01	4315436	4323125	chr01:4315436-4323125	7689	1	0	0	0	0	0	1	0	0	0	0	0	0	0	0	0	0	0	0	0	0	0	0	0	0	0	DOYA_chr08:19833265-19825557
TRANS	chr01	4315436	4323301	chr01:4315436-4323301	7865	1	0	0	0	0	0	0	1	0	0	0	0	0	0	0	0	0	0	0	0	0	0	0	0	0	0	DUD_chr05:10856039-10848147
TRANS	chr01	4315436	4323325	chr01:4315436-4323325	7889	4	0	0	0	1	0	0	0	1	0	1	0	0	0	1	0	0	0	0	0	0	0	0	0	0	0	BDR_chr07:13957913-13965824|DUL_chr07:13625061-13632975|INB_chr07:14034180-14042091|NY_chr07:13912340-13920227
TRANS	chr01	4315436	4323404	chr01:4315436-4323404	7968	1	0	0	0	0	0	0	0	0	0	0	0	0	0	1	0	0	0	0	0	0	0	0	0	0	0	NY_chr11:27364644-27356656
TRANS	chr01	4315436	4323512	chr01:4315436-4323512	8076	4	0	0	0	1	0	0	0	0	0	1	0	0	0	1	0	1	0	0	0	0	0	0	0	0	0	BDR_chr07:5223613-5215490|INB_chr10:13744362-13736264|NY_chr08:18063198-18055124|PI161_chr02:15737334-15745423
TRANS	chr01	4315436	4323549	chr01:4315436-4323549	8113	1	0	0	0	0	0	0	0	0	0	0	0	0	0	0	0	0	0	0	0	0	1	0	0	0	0	SAS_chr12:11815210-11823350
TRANS	chr01	4315436	4323694	chr01:4315436-4323694	8258	2	0	0	0	0	0	0	0	0	0	1	0	0	0	1	0	0	0	0	0	0	0	0	0	0	0	INB_chr07:5226806-5218540|NY_chr07:5171444-5163177
TRANS	chr01	4315436	4324131	chr01:4315436-4324131	8695	1	0	0	0	0	0	0	0	0	0	0	0	0	0	0	0	1	0	0	0	0	0	0	0	0	0	PI161_chr07:4199459-4190774
TRANS	chr01	4315436	4324780	chr01:4315436-4324780	9344	1	0	0	0	0	0	0	0	0	0	1	0	0	0	0	0	0	0	0	0	0	0	0	0	0	0	INB_chr08:17543672-17553018
TRANS	chr01	4315436	4325078	chr01:4315436-4325078	9642	1	0	0	0	0	0	0	0	0	1	0	0	0	0	0	0	0	0	0	0	0	0	0	0	0	0	ESL_chr11:7832213-7822528
TRANS	chr01	4315437	4318466	chr01:4315437-4318466	3029	1	0	0	0	0	0	0	0	0	0	1	0	0	0	0	0	0	0	0	0	0	0	0	0	0	0	INB_chr06:21410742-21407715
TRANS	chr01	4315437	4325115	chr01:4315437-4325115	9678	1	0	0	0	0	0	0	0	0	0	0	0	0	0	0	0	0	0	0	0	0	0	0	0	0	1	VEP_chr03:16901703-16892005
TRANS	chr01	4315453	4321525	chr01:4315453-4321525	6072	1	0	0	0	0	0	0	0	1	0	0	0	0	0	0	0	0	0	0	0	0	0	0	0	0	0	DUL_chr08:19285842-19279725
TRANS	chr01	4315455	4320106	chr01:4315455-4320106	4651	2	0	0	0	0	0	0	1	0	0	0	0	0	0	0	0	0	0	0	0	0	0	0	0	0	1	DUD_chr03:18626088-18630748|VEP_chr03:18851276-18855935
TRANS	chr01	4315545	4322811	chr01:4315545-4322811	7266	1	0	0	0	0	0	0	0	0	0	1	0	0	0	0	0	0	0	0	0	0	0	0	0	0	0	INB_chr03:12276941-12269676
TRANS	chr01	4315546	4325119	chr01:4315546-4325119	9573	1	0	0	0	0	0	0	0	0	0	0	0	0	0	0	0	1	0	0	0	0	0	0	0	0	0	PI161_chr07:15336537-15326909
TRANS	chr01	4315565	4317704	chr01:4315565-4317704	2139	1	0	0	0	0	0	1	0	0	0	0	0	0	0	0	0	0	0	0	0	0	0	0	0	0	0	DOYA_chr09:5427816-5429954
TRANS	chr01	4315645	4325119	chr01:4315645-4325119	9474	1	0	0	0	0	0	0	1	0	0	0	0	0	0	0	0	0	0	0	0	0	0	0	0	0	0	DUD_chr06:15875092-15884611
TRANS	chr01	4315711	4321310	chr01:4315711-4321310	5599	5	0	0	0	0	0	1	1	1	1	0	0	0	0	0	0	0	0	0	0	0	1	0	0	0	0	DOYA_chr09:3328691-3323079|DUD_chr09:3476209-3470596|DUL_chr09:3399985-3394393|ESL_chr09:3459049-3453437|SAS_chr09:3449883-3444267
TRANS	chr01	4315711	4322964	chr01:4315711-4322964	7253	2	0	0	0	0	0	1	0	0	0	1	0	0	0	0	0	0	0	0	0	0	0	0	0	0	0	DOYA_chr07:8527847-8520584|INB_chr07:8583385-8576113
TRANS	chr01	4315979	4321192	chr01:4315979-4321192	5213	1	0	0	0	0	0	0	0	0	1	0	0	0	0	0	0	0	0	0	0	0	0	0	0	0	0	ESL_chr09:4263450-4268707
TRANS	chr01	4316182	4325115	chr01:4316182-4325115	8933	1	0	0	0	1	0	0	0	0	0	0	0	0	0	0	0	0	0	0	0	0	0	0	0	0	0	BDR_chr03:20137643-20128688
TRANS	chr01	4316190	4319617	chr01:4316190-4319617	3427	2	0	0	0	0	0	0	1	0	0	0	0	0	0	0	0	0	0	0	0	0	1	0	0	0	0	DUD_chr02:4701380-4697934|SAS_chr02:4725212-4721761
TRANS	chr01	4316203	4325116	chr01:4316203-4325116	8913	1	0	0	0	0	0	0	0	0	0	0	0	0	0	0	0	0	0	0	0	0	1	0	0	0	0	SAS_chr04:16724646-16733575
TRANS	chr01	4316219	4320302	chr01:4316219-4320302	4083	1	0	0	0	0	0	0	0	0	0	1	0	0	0	0	0	0	0	0	0	0	0	0	0	0	0	INB_chr07:11426327-11422231
TRANS	chr01	4316227	4320253	chr01:4316227-4320253	4026	3	0	0	0	0	0	0	0	1	0	0	0	0	0	0	0	1	0	0	0	0	1	0	0	0	0	DUL_chr10:24692478-24696517|PI161_chr10:24027663-24031713|SAS_chr10:23986698-23990755
TRANS	chr01	4316227	4320467	chr01:4316227-4320467	4240	5	0	0	0	1	0	1	0	1	0	1	0	0	0	1	0	0	0	0	0	0	0	0	0	0	0	BDR_chr07:13971665-13967411|DOYA_chr07:13975531-13971275|DUL_chr07:13638825-13634562|INB_chr07:14047922-14043679|NY_chr07:13926069-13921814
TRANS	chr01	4316227	4320966	chr01:4316227-4320966	4739	1	0	0	0	0	0	1	0	0	0	0	0	0	0	0	0	0	0	0	0	0	0	0	0	0	0	DOYA_chr12:7961759-7966529
TRANS	chr01	4316227	4322731	chr01:4316227-4322731	6504	1	0	0	0	0	0	0	0	0	0	1	0	0	0	0	0	0	0	0	0	0	0	0	0	0	0	INB_chr11:13252128-13258645
TRANS	chr01	4316227	4322830	chr01:4316227-4322830	6603	2	0	0	0	0	0	1	0	0	0	0	0	0	0	0	0	0	0	0	0	0	0	0	0	0	1	DOYA_chr06:20232087-20238704|VEP_chr06:19556724-19563346
TRANS	chr01	4316227	4322838	chr01:4316227-4322838	6611	3	0	0	0	0	0	0	0	0	1	0	0	0	0	0	0	1	0	0	0	0	1	0	0	0	0	ESL_chr07:20130782-20137422|PI161_chr07:20337975-20344598|SAS_chr07:20330349-20336987
TRANS	chr01	4316227	4323512	chr01:4316227-4323512	7285	6	0	0	0	1	0	1	0	1	0	1	0	0	0	1	0	0	0	0	0	0	1	0	0	0	0	BDR_chr05:17517651-17524966|DOYA_chr05:16712760-16720079|DUL_chr05:12911784-12919104|INB_chr05:16838240-16845545|NY_chr05:13031596-13038892|SAS_chr04:6354753-6362070
TRANS	chr01	4316227	4325119	chr01:4316227-4325119	8892	1	0	0	0	0	0	0	0	0	0	0	0	0	0	1	0	0	0	0	0	0	0	0	0	0	0	NY_chr06:16057678-16066588
TRANS	chr01	4316240	4325115	chr01:4316240-4325115	8875	2	0	0	0	0	0	0	1	0	0	0	0	0	0	0	0	0	0	0	0	0	0	0	0	0	1	DUD_chr07:21498130-21489255|VEP_chr06:19578278-19587152
TRANS	chr01	4316344	4325116	chr01:4316344-4325116	8772	4	0	0	0	1	0	0	0	1	0	0	0	0	0	1	0	1	0	0	0	0	0	0	0	0	0	BDR_chr05:13428985-13420192|DUL_chr05:8801382-8792559|NY_chr05:8926847-8918053|PI161_chr05:12462993-12454200
TRANS	chr01	4316351	4325115	chr01:4316351-4325115	8764	1	0	0	0	0	0	0	1	0	0	0	0	0	0	0	0	0	0	0	0	0	0	0	0	0	0	DUD_chr05:15296486-15287690
TRANS	chr01	4316489	4325117	chr01:4316489-4325117	8628	1	0	0	0	0	0	0	0	0	0	0	0	0	0	1	0	0	0	0	0	0	0	0	0	0	0	NY_chr09:5369050-5377695
TRANS	chr01	4316613	4325115	chr01:4316613-4325115	8502	3	0	0	0	1	0	0	0	1	0	0	0	0	0	1	0	0	0	0	0	0	0	0	0	0	0	BDR_chr05:17192943-17201475|DUL_chr05:12582103-12590644|NY_chr05:12702129-12710648
TRANS	chr01	4316680	4325115	chr01:4316680-4325115	8435	1	0	0	0	0	0	0	1	0	0	0	0	0	0	0	0	0	0	0	0	0	0	0	0	0	0	DUD_chr05:14887615-14896074
TRANS	chr01	4316899	4323694	chr01:4316899-4323694	6795	2	0	0	0	1	0	0	0	0	0	0	0	0	0	1	0	0	0	0	0	0	0	0	0	0	0	BDR_chr07:5215348-5208522|NY_chr07:5163181-5156365
TRANS	chr01	4317001	4325115	chr01:4317001-4325115	8114	2	0	0	0	1	0	0	0	0	0	0	0	0	0	1	0	0	0	0	0	0	0	0	0	0	0	BDR_chr06:27430326-27438468|NY_chr06:27755305-27763427
TRANS	chr01	4317013	4325115	chr01:4317013-4325115	8102	4	0	0	0	1	0	1	0	0	0	1	0	0	0	1	0	0	0	0	0	0	0	0	0	0	0	BDR_chr05:11736079-11727955|DOYA_chr05:10958388-10950265|INB_chr05:11213542-11205417|NY_chr05:7073387-7065269
TRANS	chr01	4317208	4325115	chr01:4317208-4325115	7907	2	0	0	0	0	0	1	0	0	0	1	0	0	0	0	0	0	0	0	0	0	0	0	0	0	0	DOYA_chr08:20064350-20072274|INB_chr08:19208216-19216132
TRANS	chr01	4317385	4325117	chr01:4317385-4325117	7732	1	0	0	0	0	0	0	0	0	0	0	0	0	0	1	0	0	0	0	0	0	0	0	0	0	0	NY_chr10:21823821-21831561
TRANS	chr01	4317463	4320350	chr01:4317463-4320350	2887	1	0	0	0	0	0	0	0	0	0	1	0	0	0	0	0	0	0	0	0	0	0	0	0	0	0	INB_chr12:8018433-8021319
TRANS	chr01	4317625	4325115	chr01:4317625-4325115	7490	3	0	0	0	0	0	0	0	1	0	1	0	0	0	0	0	0	0	0	0	0	0	0	0	0	1	DUL_chr09:17704760-17697227|INB_chr05:10958374-10950867|VEP_chr07:18124975-18132478
TRANS	chr01	4317749	4323544	chr01:4317749-4323544	5795	3	0	0	0	0	0	0	0	1	1	0	0	0	0	0	0	0	0	0	0	0	1	0	0	0	0	DUL_chr10:8442630-8436828|ESL_chr10:8970568-8964777|SAS_chr10:8436592-8430801
TRANS	chr01	4317803	4322717	chr01:4317803-4322717	4914	1	0	0	0	0	0	0	0	0	0	0	0	0	0	0	0	1	0	0	0	0	0	0	0	0	0	PI161_chr09:5630670-5635604
TRANS	chr01	4317816	4325115	chr01:4317816-4325115	7299	2	0	0	0	0	0	0	1	0	0	0	0	0	0	0	0	1	0	0	0	0	0	0	0	0	0	DUD_chr09:3842495-3849825|PI161_chr09:3811843-3819164
TRANS	chr01	4317819	4325115	chr01:4317819-4325115	7296	1	0	0	0	0	0	0	0	0	0	1	0	0	0	0	0	0	0	0	0	0	0	0	0	0	0	INB_chr03:12452273-12444950
TRANS	chr01	4317832	4325115	chr01:4317832-4325115	7283	1	0	0	0	0	0	0	1	0	0	0	0	0	0	0	0	0	0	0	0	0	0	0	0	0	0	DUD_chr05:15585757-15593097
TRANS	chr01	4318077	4320515	chr01:4318077-4320515	2438	1	0	0	0	0	0	0	0	0	0	0	0	0	0	0	0	0	0	0	0	0	1	0	0	0	0	SAS_chr08:17337370-17339812
TRANS	chr01	4318946	4325115	chr01:4318946-4325115	6169	1	0	0	0	0	0	0	0	0	0	0	0	0	0	1	0	0	0	0	0	0	0	0	0	0	0	NY_chr07:11778274-11784461
TRANS	chr01	4318999	4321428	chr01:4318999-4321428	2429	1	0	0	0	0	0	1	0	0	0	0	0	0	0	0	0	0	0	0	0	0	0	0	0	0	0	DOYA_chr04:7574461-7576904
TRANS	chr01	4319043	4321205	chr01:4319043-4321205	2162	1	0	0	0	0	0	0	0	0	1	0	0	0	0	0	0	0	0	0	0	0	0	0	0	0	0	ESL_chr02:4757393-4755214
TRANS	chr01	4319166	4325102	chr01:4319166-4325102	5936	1	0	0	0	0	0	0	1	0	0	0	0	0	0	0	0	0	0	0	0	0	0	0	0	0	0	DUD_chr05:14634322-14628366
TRANS	chr01	4319338	4325115	chr01:4319338-4325115	5777	1	0	0	0	0	0	0	0	0	1	0	0	0	0	0	0	0	0	0	0	0	0	0	0	0	0	ESL_chr06:14755353-14749591
TRANS	chr01	4319502	4323252	chr01:4319502-4323252	3750	1	0	0	0	0	0	1	0	0	0	0	0	0	0	0	0	0	0	0	0	0	0	0	0	0	0	DOYA_chr09:3945265-3941529
TRANS	chr01	4319524	4325115	chr01:4319524-4325115	5591	2	0	0	0	0	0	0	0	0	0	0	0	0	0	0	0	1	0	0	0	0	1	0	0	0	0	PI161_chr08:18913294-18918876|SAS_chr08:18669054-18674636
TRANS	chr01	4319571	4323718	chr01:4319571-4323718	4147	1	0	0	0	0	0	0	0	0	1	0	0	0	0	0	0	0	0	0	0	0	0	0	0	0	0	ESL_chr08:18449254-18445105
TRANS	chr01	4320153	4325115	chr01:4320153-4325115	4962	1	0	0	0	0	0	0	0	0	0	1	0	0	0	0	0	0	0	0	0	0	0	0	0	0	0	INB_chr08:16971519-16976472
TRANS	chr01	4320466	4325114	chr01:4320466-4325114	4648	1	0	0	0	1	0	0	0	0	0	0	0	0	0	0	0	0	0	0	0	0	0	0	0	0	0	BDR_chr07:4418140-4422788
TRANS	chr01	4320468	4325115	chr01:4320468-4325115	4647	1	0	0	0	0	0	0	0	0	1	0	0	0	0	0	0	0	0	0	0	0	0	0	0	0	0	ESL_chr03:18003320-17998683
TRANS	chr01	4321221	4325115	chr01:4321221-4325115	3894	2	0	0	0	0	0	0	1	0	0	0	0	0	0	1	0	0	0	0	0	0	0	0	0	0	0	DUD_chr05:13678574-13682432|NY_chr05:10310071-10313925
TRANS	chr01	4322466	4325115	chr01:4322466-4325115	2649	2	0	0	0	1	0	1	0	0	0	0	0	0	0	0	0	0	0	0	0	0	0	0	0	0	0	BDR_chr08:18002275-17999622|DOYA_chr08:18036954-18034299
TRANS	chr01	4322731	4325115	chr01:4322731-4325115	2384	2	0	0	0	0	0	1	0	0	0	1	0	0	0	0	0	0	0	0	0	0	0	0	0	0	0	DOYA_chr02:4824288-4826670|INB_chr02:4838594-4840985
TRANS	chr01	4322732	4325119	chr01:4322732-4325119	2387	1	0	0	0	0	0	0	0	0	1	0	0	0	0	0	0	0	0	0	0	0	0	0	0	0	0	ESL_chr07:15227483-15225088
TRANS	chr01	4322733	4325115	chr01:4322733-4325115	2382	1	0	0	0	1	0	0	0	0	0	0	0	0	0	0	0	0	0	0	0	0	0	0	0	0	0	BDR_chr05:17790521-17792907
TRANS	chr01	4322733	4325116	chr01:4322733-4325116	2383	3	0	0	0	0	0	0	0	0	0	1	0	0	0	0	0	1	0	0	0	0	1	0	0	0	0	INB_chr11:8286201-8283815|PI161_chr06:18257037-18259424|SAS_chr11:8029340-8026955
TRANS	chr01	4322735	4325029	chr01:4322735-4325029	2294	1	0	0	0	0	0	0	0	0	0	0	0	0	0	0	0	0	0	0	0	0	0	0	0	0	1	VEP_chr02:13454148-13451864
TRANS	chr01	4322735	4325041	chr01:4322735-4325041	2306	2	0	0	0	0	0	0	0	0	1	0	0	0	0	0	0	1	0	0	0	0	0	0	0	0	0	ESL_chr03:16764343-16766633|PI161_chr05:15563247-15565551
TRANS	chr01	4322735	4325113	chr01:4322735-4325113	2378	3	0	0	0	1	0	1	0	0	0	1	0	0	0	0	0	0	0	0	0	0	0	0	0	0	0	BDR_chr03:12927175-12929555|DOYA_chr03:10273682-10271302|INB_chr03:12617970-12620348
TRANS	chr01	4322735	4325114	chr01:4322735-4325114	2379	1	0	0	0	0	0	0	0	0	0	0	0	0	0	0	0	1	0	0	0	0	0	0	0	0	0	PI161_chr09:4509446-4511829
TRANS	chr01	4322735	4325116	chr01:4322735-4325116	2381	2	0	0	0	0	0	0	0	0	0	0	0	0	0	0	0	1	0	0	0	0	0	0	0	0	1	PI161_chr05:10078794-10076409|VEP_chr08:15436094-15438480
TRANS	chr01	4322735	4325117	chr01:4322735-4325117	2382	1	0	0	0	0	0	0	1	0	0	0	0	0	0	0	0	0	0	0	0	0	0	0	0	0	0	DUD_chr04:23205106-23207508
TRANS	chr01	4322736	4324994	chr01:4322736-4324994	2258	1	0	0	0	0	0	0	0	0	0	0	0	0	0	1	0	0	0	0	0	0	0	0	0	0	0	NY_chr03:12414424-12416668
TRANS	chr01	4322736	4325117	chr01:4322736-4325117	2381	1	0	0	0	0	0	0	0	0	0	0	0	0	0	0	0	0	0	0	0	0	0	0	0	0	1	VEP_chr05:11156228-11153828
TRANS	chr01	4322736	4325120	chr01:4322736-4325120	2384	1	0	0	0	0	0	0	0	0	1	0	0	0	0	0	0	0	0	0	0	0	0	0	0	0	0	ESL_chr07:15065286-15067656
TRANS	chr01	4322737	4325115	chr01:4322737-4325115	2378	1	0	0	0	0	0	0	0	0	0	1	0	0	0	0	0	0	0	0	0	0	0	0	0	0	0	INB_chr06:21410742-21408360
TRANS	chr01	4322811	4325115	chr01:4322811-4325115	2304	1	0	0	0	0	0	0	0	0	0	1	0	0	0	0	0	0	0	0	0	0	0	0	0	0	0	INB_chr03:12211796-12209489
TRANS	chr01	4323011	4325115	chr01:4323011-4325115	2104	1	0	0	0	0	0	1	0	0	0	0	0	0	0	0	0	0	0	0	0	0	0	0	0	0	0	DOYA_chr07:8527847-8525744
TRANS	chr01	4323014	4325116	chr01:4323014-4325116	2102	1	0	0	0	0	0	0	0	0	0	0	0	0	0	0	0	0	0	0	0	0	1	0	0	0	0	SAS_chr04:7859985-7857883
TRANS	chr01	4326762	4331232	chr01:4326762-4331232	4470	10	0	0	0	1	0	1	1	1	1	1	0	0	0	1	0	1	0	0	0	0	1	0	0	0	1	BDR_chr04:4405794-4410245|DOYA_chr04:4408514-4412957|DUD_chr04:4437000-4441457|DUL_chr04:4385494-4389945|ESL_chr04:4399183-4403614|INB_chr04:4429181-4433632|NY_chr04:4418045-4422492|PI161_chr04:4353376-4357793|SAS_chr04:4329493-4333922|VEP_chr04:4430809-4435261
TRANS	chr01	4331227	4334528	chr01:4331227-4334528	3301	10	0	0	0	1	0	1	1	1	1	1	0	0	0	1	0	1	0	0	0	0	1	0	0	0	1	BDR_chr04:4408984-4412285|DOYA_chr04:4411696-4414997|DUD_chr04:4440197-4443497|DUL_chr04:4388684-4391985|ESL_chr04:4402354-4405654|INB_chr04:4432371-4435672|NY_chr04:4421231-4424532|PI161_chr04:4356533-4359833|SAS_chr04:4332662-4335962|VEP_chr04:4434000-4437301
TRANS	chr01	4334528	4337215	chr01:4334528-4337215	2687	4	0	0	0	0	0	0	0	0	1	0	0	0	0	0	0	1	0	0	0	0	1	0	0	0	1	ESL_chr03:8424782-8422097|PI161_chr03:8420940-8418250|SAS_chr03:8426131-8423447|VEP_chr03:8879827-8877136
TRANS	chr01	4334529	4337176	chr01:4334529-4337176	2647	3	0	0	0	0	0	0	1	1	0	0	0	0	0	0	0	0	0	0	0	0	0	0	0	0	1	DUD_chr03:14716433-14713813|DUL_chr03:14715559-14712934|VEP_chr03:15051206-15048589
TRANS	chr01	4334529	4337216	chr01:4334529-4337216	2687	3	0	0	0	0	0	0	0	0	1	0	0	0	0	0	0	1	0	0	0	0	1	0	0	0	0	ESL_chr03:16959639-16956978|PI161_chr03:15367439-15364786|SAS_chr03:15376736-15374077
TRANS	chr01	4334573	4337239	chr01:4334573-4337239	2666	5	0	0	0	1	0	0	0	1	0	1	0	0	0	1	0	0	0	0	0	0	0	0	0	0	1	BDR_chr11:9372961-9375618|DUL_chr11:9365283-9367939|INB_chr11:9449670-9452326|NY_chr11:9437564-9440221|VEP_chr11:9467484-9470147
TRANS	chr01	4334577	4336670	chr01:4334577-4336670	2093	6	0	0	0	1	0	1	1	1	0	1	0	0	0	0	0	0	0	0	0	0	0	0	0	0	1	BDR_chr08:10401706-10403799|DOYA_chr08:10306471-10308559|DUD_chr08:9911431-9913520|DUL_chr08:9737217-9739311|INB_chr08:9883805-9885898|VEP_chr08:8391423-8393515
TRANS	chr01	4334577	4336675	chr01:4334577-4336675	2098	3	0	0	0	0	0	0	0	0	0	0	0	0	0	1	0	1	0	0	0	0	1	0	0	0	0	NY_chr12:13979561-13977466|PI161_chr12:14000467-13998370|SAS_chr12:13999503-13997406
TRANS	chr01	4334713	4339440	chr01:4334713-4339440	4727	5	0	0	0	1	1	0	0	1	0	0	0	0	0	1	0	0	0	0	0	0	0	0	0	0	1	BDR_chr12:12215714-12220444|BEL_chr12:12367587-12372307|DUL_chr12:12676703-12681434|NY_chr12:12279673-12284393|VEP_chr12:12433670-12438391
TRANS	chr01	4337418	4339440	chr01:4337418-4339440	2022	1	0	0	0	0	0	0	0	1	0	0	0	0	0	0	0	0	0	0	0	0	0	0	0	0	0	DUL_chr08:9739312-9741337
TRANS	chr01	4337418	4339546	chr01:4337418-4339546	2128	6	0	0	0	1	0	1	1	0	0	1	0	0	0	1	0	0	0	0	0	0	0	0	0	0	1	BDR_chr08:10403800-10405929|DOYA_chr08:10308560-10310688|DUD_chr08:9913521-9915645|INB_chr08:9885899-9888028|NY_chr08:9813887-9816017|VEP_chr08:8393516-8395643
TRANS	chr01	4396780	4406116	chr01:4396780-4406116	9336	1	0	0	0	0	0	0	0	0	0	0	0	0	0	0	0	1	0	0	0	0	0	0	0	0	0	PI161_chr03:8010954-8020280
TRANS	chr01	4396794	4406121	chr01:4396794-4406121	9327	1	0	0	0	1	0	0	0	0	0	0	0	0	0	0	0	0	0	0	0	0	0	0	0	0	0	BDR_chr11:9027523-9018145
TRANS	chr01	4396795	4399034	chr01:4396795-4399034	2239	1	0	0	0	0	0	0	0	0	0	0	0	0	0	1	0	0	0	0	0	0	0	0	0	0	0	NY_chr07:10610526-10608273
TRANS	chr01	4396796	4403407	chr01:4396796-4403407	6611	1	0	0	0	0	0	0	1	0	0	0	0	0	0	0	0	0	0	0	0	0	0	0	0	0	0	DUD_chr08:13711443-13718079
TRANS	chr01	4396796	4405623	chr01:4396796-4405623	8827	1	0	0	0	0	0	0	0	1	0	0	0	0	0	0	0	0	0	0	0	0	0	0	0	0	0	DUL_chr11:3322349-3313489
TRANS	chr01	4396796	4406116	chr01:4396796-4406116	9320	4	0	0	0	1	0	0	1	1	0	0	0	0	0	0	0	0	0	0	0	0	1	0	0	0	0	BDR_chr12:6365022-6355654|DUD_chr10:13708650-13718015|DUL_chr05:1926532-1935855|SAS_chr08:10955645-10946276
TRANS	chr01	4396796	4406117	chr01:4396796-4406117	9321	2	0	0	0	0	0	0	0	0	0	1	0	0	0	0	0	0	0	0	0	0	1	0	0	0	0	INB_chr02:10863584-10872943|SAS_chr11:30630930-30621577
TRANS	chr01	4396797	4399032	chr01:4396797-4399032	2235	1	0	1	0	0	0	0	0	0	0	0	0	0	0	0	0	0	0	0	0	0	0	0	0	0	0	AY_chr05:13429289-13431551
TRANS	chr01	4396797	4402596	chr01:4396797-4402596	5799	1	0	0	0	0	0	0	1	0	0	0	0	0	0	0	0	0	0	0	0	0	0	0	0	0	0	DUD_chr06:3941552-3935730
TRANS	chr01	4396797	4403404	chr01:4396797-4403404	6607	1	0	0	0	0	0	0	0	1	0	0	0	0	0	0	0	0	0	0	0	0	0	0	0	0	0	DUL_chr08:14113120-14119741
TRANS	chr01	4396797	4405276	chr01:4396797-4405276	8479	1	0	0	0	0	0	0	0	0	1	0	0	0	0	0	0	0	0	0	0	0	0	0	0	0	0	ESL_chr04:8899809-8908336
TRANS	chr01	4396797	4405296	chr01:4396797-4405296	8499	1	0	0	0	0	0	0	0	0	1	0	0	0	0	0	0	0	0	0	0	0	0	0	0	0	0	ESL_chr05:20571408-20579946
TRANS	chr01	4396797	4405623	chr01:4396797-4405623	8826	1	0	0	0	0	0	0	0	1	0	0	0	0	0	0	0	0	0	0	0	0	0	0	0	0	0	DUL_chr09:20118865-20127763
TRANS	chr01	4396797	4405795	chr01:4396797-4405795	8998	1	0	0	0	0	0	0	0	0	0	1	0	0	0	0	0	0	0	0	0	0	0	0	0	0	0	INB_chr05:17410474-17419486
TRANS	chr01	4396797	4406114	chr01:4396797-4406114	9317	1	0	0	0	0	0	0	0	0	0	0	0	0	0	0	0	0	0	0	0	0	1	0	0	0	0	SAS_chr08:14206347-14215701
TRANS	chr01	4396797	4406119	chr01:4396797-4406119	9322	1	0	0	0	0	0	0	0	0	0	0	0	0	0	0	0	1	0	0	0	0	0	0	0	0	0	PI161_chr02:6781635-6772248
TRANS	chr01	4396797	4406123	chr01:4396797-4406123	9326	1	0	0	0	1	0	0	0	0	0	0	0	0	0	0	0	0	0	0	0	0	0	0	0	0	0	BDR_chr08:14111678-14121030
TRANS	chr01	4396800	4406116	chr01:4396800-4406116	9316	1	0	0	0	0	0	0	0	0	0	0	0	0	0	0	0	0	0	0	0	0	0	0	0	0	1	VEP_chr04:11095020-11104369
TRANS	chr01	4397866	4403407	chr01:4397866-4403407	5541	1	0	0	0	0	0	0	0	0	0	0	0	0	0	0	0	1	0	0	0	0	0	0	0	0	0	PI161_chr04:10935670-10930109
TRANS	chr01	4397866	4404880	chr01:4397866-4404880	7014	4	0	0	0	1	0	0	0	0	1	0	0	0	0	1	0	0	0	0	0	0	1	0	0	0	0	BDR_chr08:25497381-25504410|ESL_chr08:25641568-25648609|NY_chr08:25349214-25356242|SAS_chr04:10946290-10939296
TRANS	chr01	4398146	4405296	chr01:4398146-4405296	7150	1	0	0	0	0	0	0	0	0	0	0	0	0	0	0	0	0	0	0	0	0	0	0	0	0	1	VEP_chr05:17358698-17365858
TRANS	chr01	4398146	4406116	chr01:4398146-4406116	7970	1	0	0	0	1	0	0	0	0	0	0	0	0	0	0	0	0	0	0	0	0	0	0	0	0	0	BDR_chr02:14466480-14458474
TRANS	chr01	4398173	4404738	chr01:4398173-4404738	6565	1	0	0	0	0	0	0	1	0	0	0	0	0	0	0	0	0	0	0	0	0	0	0	0	0	0	DUD_chr07:19401464-19394937
TRANS	chr01	4398173	4406116	chr01:4398173-4406116	7943	1	0	0	0	0	0	0	0	0	0	0	0	0	0	1	0	0	0	0	0	0	0	0	0	0	0	NY_chr03:4637081-4629182
TRANS	chr01	4398173	4406117	chr01:4398173-4406117	7944	1	0	0	0	0	0	0	0	0	0	0	0	0	0	1	0	0	0	0	0	0	0	0	0	0	0	NY_chr10:10161639-10169534
TRANS	chr01	4398313	4405365	chr01:4398313-4405365	7052	1	0	0	0	0	0	0	1	0	0	0	0	0	0	0	0	0	0	0	0	0	0	0	0	0	0	DUD_chr04:6275910-6268834
TRANS	chr01	4398681	4405470	chr01:4398681-4405470	6789	1	0	0	0	0	0	0	0	0	0	0	0	0	0	0	0	1	0	0	0	0	0	0	0	0	0	PI161_chr12:7415545-7408744
TRANS	chr01	4398696	4405392	chr01:4398696-4405392	6696	1	0	0	0	0	0	1	0	0	0	0	0	0	0	0	0	0	0	0	0	0	0	0	0	0	0	DOYA_chr10:11798436-11805150
TRANS	chr01	4398732	4405837	chr01:4398732-4405837	7105	1	0	0	0	0	0	0	0	0	0	0	0	0	0	0	0	0	0	0	0	0	1	0	0	0	0	SAS_chr10:6762730-6769823
TRANS	chr01	4398732	4406116	chr01:4398732-4406116	7384	4	0	0	0	1	0	0	1	0	1	0	0	0	0	0	0	1	0	0	0	0	0	0	0	0	0	BDR_chr10:6881037-6888442|DUD_chr02:5312699-5320134|ESL_chr10:7269089-7276497|PI161_chr10:6738533-6745911
TRANS	chr01	4398738	4406116	chr01:4398738-4406116	7378	2	0	0	0	0	0	0	0	0	0	1	0	0	0	0	0	1	0	0	0	0	0	0	0	0	0	INB_chr10:6803531-6810915|PI161_chr02:7718707-7726135
TRANS	chr01	4398741	4405340	chr01:4398741-4405340	6599	2	0	0	0	0	0	0	0	1	1	0	0	0	0	0	0	0	0	0	0	0	0	0	0	0	0	DUL_chr06:7961636-7968231|ESL_chr06:24679073-24672447
TRANS	chr01	4398785	4401645	chr01:4398785-4401645	2860	2	0	0	0	0	0	0	0	0	1	0	0	0	0	0	0	0	0	0	0	0	1	0	0	0	0	ESL_chr11:19248288-19245423|SAS_chr11:19109311-19106440
TRANS	chr01	4398785	4402445	chr01:4398785-4402445	3660	1	0	0	0	0	0	1	0	0	0	0	0	0	0	0	0	0	0	0	0	0	0	0	0	0	0	DOYA_chr03:14248668-14245003
TRANS	chr01	4398785	4402762	chr01:4398785-4402762	3977	1	0	0	0	1	0	0	0	0	0	0	0	0	0	0	0	0	0	0	0	0	0	0	0	0	0	BDR_chr06:7004418-7008410
TRANS	chr01	4398785	4403407	chr01:4398785-4403407	4622	1	0	0	0	0	0	0	1	0	0	0	0	0	0	0	0	0	0	0	0	0	0	0	0	0	0	DUD_chr09:7919705-7924342
TRANS	chr01	4398785	4403453	chr01:4398785-4403453	4668	1	0	0	0	0	0	0	0	0	0	0	0	0	0	1	0	0	0	0	0	0	0	0	0	0	0	NY_chr04:9368768-9373437
TRANS	chr01	4398785	4404058	chr01:4398785-4404058	5273	1	0	0	0	0	0	0	0	0	0	0	0	0	0	1	0	0	0	0	0	0	0	0	0	0	0	NY_chr07:12449767-12455021
TRANS	chr01	4398785	4404174	chr01:4398785-4404174	5389	1	0	0	0	0	0	0	0	0	0	0	0	0	0	0	0	0	0	0	0	0	1	0	0	0	0	SAS_chr02:12683504-12688896
TRANS	chr01	4398785	4404880	chr01:4398785-4404880	6095	2	0	0	0	0	0	0	1	0	1	0	0	0	0	0	0	0	0	0	0	0	0	0	0	0	0	DUD_chr03:17700521-17694389|ESL_chr10:6041879-6035738
TRANS	chr01	4398785	4405168	chr01:4398785-4405168	6383	1	0	0	0	0	0	0	0	0	0	0	0	0	0	0	0	1	0	0	0	0	0	0	0	0	0	PI161_chr11:7869876-7876259
TRANS	chr01	4398785	4405196	chr01:4398785-4405196	6411	2	0	0	0	0	0	1	0	0	0	0	0	0	0	0	0	1	0	0	0	0	0	0	0	0	0	DOYA_chr12:6318820-6325278|PI161_chr12:6354775-6361210
TRANS	chr01	4398785	4405270	chr01:4398785-4405270	6485	4	0	0	0	1	0	0	0	0	1	0	0	0	0	0	0	1	0	0	0	0	0	0	0	0	1	BDR_chr03:21936126-21929621|ESL_chr03:4570821-4577366|PI161_chr05:12944440-12937934|VEP_chr03:23734935-23728421
TRANS	chr01	4398785	4405296	chr01:4398785-4405296	6511	1	0	0	0	0	0	0	0	1	0	0	0	0	0	0	0	0	0	0	0	0	0	0	0	0	0	DUL_chr03:22544947-22538393
TRANS	chr01	4398785	4405336	chr01:4398785-4405336	6551	1	0	0	0	1	0	0	0	0	0	0	0	0	0	0	0	0	0	0	0	0	0	0	0	0	0	BDR_chr09:10850897-10844323
TRANS	chr01	4398785	4405337	chr01:4398785-4405337	6552	1	0	0	0	0	0	0	0	0	0	0	0	0	0	0	0	0	0	0	0	0	0	0	0	0	1	VEP_chr10:7439615-7433031
TRANS	chr01	4398802	4405338	chr01:4398802-4405338	6536	1	0	0	0	0	0	0	0	0	0	0	0	0	0	1	0	0	0	0	0	0	0	0	0	0	0	NY_chr06:18756272-18749709
TRANS	chr01	4398811	4405634	chr01:4398811-4405634	6823	1	0	0	0	0	0	0	0	0	0	1	0	0	0	0	0	0	0	0	0	0	0	0	0	0	0	INB_chr06:6567876-6560984
TRANS	chr01	4398917	4405030	chr01:4398917-4405030	6113	1	0	0	0	0	0	0	0	0	0	0	0	0	0	0	0	0	0	0	0	0	1	0	0	0	0	SAS_chr04:16857762-16851639
TRANS	chr01	4398917	4405244	chr01:4398917-4405244	6327	1	0	0	0	0	0	1	0	0	0	0	0	0	0	0	0	0	0	0	0	0	0	0	0	0	0	DOYA_chr11:1608991-1602625
TRANS	chr01	4398917	4405270	chr01:4398917-4405270	6353	1	0	0	0	0	0	0	0	0	0	0	0	0	0	0	0	0	0	0	0	0	0	0	0	0	1	VEP_chr07:11532122-11525774
TRANS	chr01	4398917	4405338	chr01:4398917-4405338	6421	1	0	0	0	0	0	1	0	0	0	0	0	0	0	0	0	0	0	0	0	0	0	0	0	0	0	DOYA_chr12:11360720-11354268
TRANS	chr01	4398941	4402753	chr01:4398941-4402753	3812	1	0	0	0	0	0	0	0	0	0	0	0	0	0	1	0	0	0	0	0	0	0	0	0	0	0	NY_chr05:21174995-21171169
TRANS	chr01	4398941	4403453	chr01:4398941-4403453	4512	1	0	0	0	0	0	1	0	0	0	0	0	0	0	0	0	0	0	0	0	0	0	0	0	0	0	DOYA_chr06:10092476-10097003
TRANS	chr01	4398966	4402521	chr01:4398966-4402521	3555	1	0	0	0	0	0	0	0	0	0	0	0	0	0	1	0	0	0	0	0	0	0	0	0	0	0	NY_chr10:9363801-9360238
TRANS	chr01	4398966	4402628	chr01:4398966-4402628	3662	1	0	0	0	0	0	0	0	0	1	0	0	0	0	0	0	0	0	0	0	0	0	0	0	0	0	ESL_chr03:16704534-16700862
TRANS	chr01	4398966	4403430	chr01:4398966-4403430	4464	1	0	0	0	0	0	0	0	0	0	0	0	0	0	0	0	1	0	0	0	0	0	0	0	0	0	PI161_chr07:4909947-4914412
TRANS	chr01	4398966	4403894	chr01:4398966-4403894	4928	1	0	0	0	0	0	0	0	0	0	0	0	0	0	0	0	0	0	0	0	0	0	0	0	0	1	VEP_chr10:3592498-3597474
TRANS	chr01	4398966	4404878	chr01:4398966-4404878	5912	1	0	0	0	0	0	0	0	0	0	0	0	0	0	0	0	0	0	0	0	0	1	0	0	0	0	SAS_chr07:4599005-4593055
TRANS	chr01	4398966	4405194	chr01:4398966-4405194	6228	1	0	0	0	1	0	0	0	0	0	0	0	0	0	0	0	0	0	0	0	0	0	0	0	0	0	BDR_chr10:9296142-9289885
TRANS	chr01	4398966	4405330	chr01:4398966-4405330	6364	1	0	0	0	0	0	0	0	0	0	0	0	0	0	0	0	0	0	0	0	0	1	0	0	0	0	SAS_chr05:19131299-19137703
TRANS	chr01	4398966	4405392	chr01:4398966-4405392	6426	1	0	0	0	0	0	0	1	0	0	0	0	0	0	0	0	0	0	0	0	0	0	0	0	0	0	DUD_chr08:4731871-4725409
TRANS	chr01	4398966	4405620	chr01:4398966-4405620	6654	1	0	0	0	1	0	0	0	0	0	0	0	0	0	0	0	0	0	0	0	0	0	0	0	0	0	BDR_chr12:11007153-11000440
TRANS	chr01	4398971	4401059	chr01:4398971-4401059	2088	1	0	0	0	0	0	0	0	1	0	0	0	0	0	0	0	0	0	0	0	0	0	0	0	0	0	DUL_chr04:19519484-19517382
TRANS	chr01	4398991	4405265	chr01:4398991-4405265	6274	1	0	0	0	0	0	0	0	1	0	0	0	0	0	0	0	0	0	0	0	0	0	0	0	0	0	DUL_chr05:12787358-12793645
TRANS	chr01	4398991	4405270	chr01:4398991-4405270	6279	3	0	0	0	0	0	1	1	0	0	0	0	0	0	1	0	0	0	0	0	0	0	0	0	0	0	DOYA_chr06:20831354-20825058|DUD_chr05:13383943-13390241|NY_chr05:10015499-10021783
TRANS	chr01	4398991	4405722	chr01:4398991-4405722	6731	1	0	0	0	0	0	0	0	0	0	1	0	0	0	0	0	0	0	0	0	0	0	0	0	0	0	INB_chr02:5502764-5509451
TRANS	chr01	4398991	4405806	chr01:4398991-4405806	6815	1	0	0	0	1	0	0	0	0	0	0	0	0	0	0	0	0	0	0	0	0	0	0	0	0	0	BDR_chr03:15269420-15276236
TRANS	chr01	4398991	4405833	chr01:4398991-4405833	6842	1	0	0	0	0	0	0	0	0	0	0	0	0	0	0	0	1	0	0	0	0	0	0	0	0	0	PI161_chr11:711429-704565
TRANS	chr01	4399003	4405067	chr01:4399003-4405067	6064	1	0	0	0	0	0	0	0	0	0	0	0	0	0	1	0	0	0	0	0	0	0	0	0	0	0	NY_chr07:9097793-9103853
TRANS	chr01	4399015	4405270	chr01:4399015-4405270	6255	1	0	0	0	0	0	1	0	0	0	0	0	0	0	0	0	0	0	0	0	0	0	0	0	0	0	DOYA_chr08:14637289-14643577
TRANS	chr01	4399016	4405196	chr01:4399016-4405196	6180	1	0	0	0	0	0	0	0	1	0	0	0	0	0	0	0	0	0	0	0	0	0	0	0	0	0	DUL_chr09:3966526-3960333
TRANS	chr01	4399020	4403407	chr01:4399020-4403407	4387	1	0	0	0	0	0	0	0	0	1	0	0	0	0	0	0	0	0	0	0	0	0	0	0	0	0	ESL_chr05:23274574-23270183
TRANS	chr01	4399020	4405270	chr01:4399020-4405270	6250	1	0	0	0	0	0	0	0	0	0	0	0	0	0	0	0	0	0	0	0	0	1	0	0	0	0	SAS_chr05:24581109-24574823
TRANS	chr01	4399023	4405067	chr01:4399023-4405067	6044	4	0	0	0	0	0	1	1	0	0	1	0	0	0	1	0	0	0	0	0	0	0	0	0	0	0	DOYA_chr12:24356333-24350310|DUD_chr10:23248658-23254692|INB_chr11:4564689-4558632|NY_chr08:17700892-17694828
TRANS	chr01	4399023	4405172	chr01:4399023-4405172	6149	1	0	0	0	0	0	0	0	0	0	0	0	0	0	1	0	0	0	0	0	0	0	0	0	0	0	NY_chr12:10397742-10391568
TRANS	chr01	4399023	4405193	chr01:4399023-4405193	6170	2	0	0	0	0	0	1	0	0	0	1	0	0	0	0	0	0	0	0	0	0	0	0	0	0	0	DOYA_chr06:2456268-2462460|INB_chr10:7325310-7331491
TRANS	chr01	4399023	4405270	chr01:4399023-4405270	6247	2	0	0	0	0	0	0	1	0	0	0	0	0	0	1	0	0	0	0	0	0	0	0	0	0	0	DUD_chr05:13108447-13114720|NY_chr12:10499462-10505723
TRANS	chr01	4399024	4405067	chr01:4399024-4405067	6043	1	0	0	0	0	0	0	0	0	0	1	0	0	0	0	0	0	0	0	0	0	0	0	0	0	0	INB_chr02:23153202-23159207
TRANS	chr01	4399846	4403453	chr01:4399846-4403453	3607	1	0	0	0	0	0	0	0	0	0	0	0	0	0	1	0	0	0	0	0	0	0	0	0	0	0	NY_chr11:30979662-30983259
TRANS	chr01	4400540	4405296	chr01:4400540-4405296	4756	1	0	0	0	0	0	0	0	0	1	0	0	0	0	0	0	0	0	0	0	0	0	0	0	0	0	ESL_chr03:2159167-2163946
TRANS	chr01	4400597	4406117	chr01:4400597-4406117	5520	1	0	0	0	0	0	0	0	0	1	0	0	0	0	0	0	0	0	0	0	0	0	0	0	0	0	ESL_chr05:6932955-6927398
TRANS	chr01	4402346	4406117	chr01:4402346-4406117	3771	1	0	0	0	0	0	0	0	0	1	0	0	0	0	0	0	0	0	0	0	0	0	0	0	0	0	ESL_chr03:16059481-16055674
TRANS	chr01	4460029	4462573	chr01:4460029-4462573	2544	1	0	0	0	0	0	0	0	0	0	1	0	0	0	0	0	0	0	0	0	0	0	0	0	0	0	INB_chr12:5639229-5641816
TRANS	chr01	4460030	4462565	chr01:4460030-4462565	2535	4	0	0	0	1	0	1	1	0	0	1	0	0	0	0	0	0	0	0	0	0	0	0	0	0	0	BDR_chr10:11531230-11533761|DOYA_chr04:19973711-19971186|DUD_chr12:5430874-5433402|INB_chr12:5631873-5634393
TRANS	chr01	4460416	4462565	chr01:4460416-4462565	2149	1	0	0	0	0	0	0	0	0	0	1	0	0	0	0	0	0	0	0	0	0	0	0	0	0	0	INB_chr06:15402262-15404450
TRANS	chr01	4487285	4496525	chr01:4487285-4496525	9240	1	0	0	0	0	0	0	0	0	0	0	0	0	0	1	0	0	0	0	0	0	0	0	0	0	0	NY_chr03:7520633-7511466
TRANS	chr01	4487767	4495285	chr01:4487767-4495285	7518	3	0	1	0	0	0	0	0	0	0	1	0	0	0	0	0	0	0	0	0	0	0	0	0	1	0	AY_chr11:15675095-15667560|INB_chr11:15594599-15587059|TVT_chr11:15686724-15679185
TRANS	chr01	4487767	4495308	chr01:4487767-4495308	7541	1	0	0	0	1	0	0	0	0	0	0	0	0	0	0	0	0	0	0	0	0	0	0	0	0	0	BDR_chr04:20984179-20976716
TRANS	chr01	4487776	4495285	chr01:4487776-4495285	7509	1	0	0	0	1	0	0	0	0	0	0	0	0	0	0	0	0	0	0	0	0	0	0	0	0	0	BDR_chr11:15538386-15530853
TRANS	chr01	4487777	4495285	chr01:4487777-4495285	7508	1	0	0	0	0	0	0	0	0	0	0	0	0	0	0	0	0	0	0	0	0	0	0	0	0	1	VEP_chr11:15714580-15707040
TRANS	chr01	4487803	4492652	chr01:4487803-4492652	4849	2	0	0	0	1	0	0	0	0	0	1	0	0	0	0	0	0	0	0	0	0	0	0	0	0	0	BDR_chr08:11990155-11994940|INB_chr08:11473296-11478076
TRANS	chr01	4487807	4492652	chr01:4487807-4492652	4845	1	0	0	0	0	0	0	0	0	0	0	0	0	0	1	0	0	0	0	0	0	0	0	0	0	0	NY_chr08:11408752-11413529
TRANS	chr01	4489557	4495368	chr01:4489557-4495368	5811	2	0	0	0	0	0	0	0	0	0	0	0	0	0	0	0	1	0	0	0	0	1	0	0	0	0	PI161_chr12:18675864-18681677|SAS_chr12:21634941-21640759
TRANS	chr01	4489648	4495308	chr01:4489648-4495308	5660	1	0	0	0	0	0	0	0	0	0	1	0	0	0	0	0	0	0	0	0	0	0	0	0	0	0	INB_chr10:17405975-17411656
TRANS	chr01	4489650	4492965	chr01:4489650-4492965	3315	1	0	0	0	0	0	0	0	0	0	1	0	0	0	0	0	0	0	0	0	0	0	0	0	0	0	INB_chr02:11018203-11021525
TRANS	chr01	4489676	4496360	chr01:4489676-4496360	6684	1	0	0	0	0	0	1	0	0	0	0	0	0	0	0	0	0	0	0	0	0	0	0	0	0	0	DOYA_chr05:10814163-10820888
TRANS	chr01	4489678	4495308	chr01:4489678-4495308	5630	2	0	0	0	0	0	1	0	1	0	0	0	0	0	0	0	0	0	0	0	0	0	0	0	0	0	DOYA_chr11:22351442-22345784|DUL_chr10:22704071-22698410
TRANS	chr01	4489678	4496306	chr01:4489678-4496306	6628	1	0	0	0	1	0	0	0	0	0	0	0	0	0	0	0	0	0	0	0	0	0	0	0	0	0	BDR_chr06:13570910-13577582
TRANS	chr01	4489686	4496305	chr01:4489686-4496305	6619	1	0	0	0	0	0	0	0	0	0	1	0	0	0	0	0	0	0	0	0	0	0	0	0	0	0	INB_chr11:17912068-17918740
TRANS	chr01	4489686	4496360	chr01:4489686-4496360	6674	1	0	0	0	0	0	0	0	0	0	0	0	0	0	0	0	0	0	0	0	0	0	0	0	0	1	VEP_chr05:7368671-7375388
TRANS	chr01	4489703	4493936	chr01:4489703-4493936	4233	2	0	0	0	0	0	1	0	0	0	0	0	0	0	0	0	0	0	0	0	0	0	0	0	0	1	DOYA_chr11:25601498-25605734|VEP_chr11:26099463-26103706
TRANS	chr01	4489809	4495308	chr01:4489809-4495308	5499	3	0	0	0	1	0	0	0	0	0	0	0	0	0	0	0	1	0	0	0	0	0	0	0	0	1	BDR_chr04:17858280-17852777|PI161_chr04:17779493-17773987|VEP_chr04:17865965-17860459
TRANS	chr01	4489850	4492545	chr01:4489850-4492545	2695	1	0	0	0	0	0	1	0	0	0	0	0	0	0	0	0	0	0	0	0	0	0	0	0	0	0	DOYA_chr10:19486471-19483772
TRANS	chr01	4489850	4493063	chr01:4489850-4493063	3213	1	0	0	0	0	0	0	1	0	0	0	0	0	0	0	0	0	0	0	0	0	0	0	0	0	0	DUD_chr06:11657101-11653889
TRANS	chr01	4489850	4494686	chr01:4489850-4494686	4836	2	0	0	0	0	0	0	0	0	0	1	0	0	0	0	0	0	0	0	0	0	0	0	0	0	1	INB_chr10:8068948-8073789|VEP_chr10:8123949-8128795
TRANS	chr01	4489850	4495311	chr01:4489850-4495311	5461	2	0	0	0	1	1	0	0	0	0	0	0	0	0	0	0	0	0	0	0	0	0	0	0	0	0	BDR_chr02:6692062-6697530|BEL_chr02:4787520-4792997
TRANS	chr01	4489850	4495368	chr01:4489850-4495368	5518	1	0	0	0	0	0	0	0	0	0	0	0	0	0	0	0	0	0	0	0	0	1	0	0	0	0	SAS_chr10:18906946-18901411
TRANS	chr01	4489850	4496306	chr01:4489850-4496306	6456	4	0	0	0	1	0	0	1	0	1	0	0	0	0	0	0	0	0	0	0	0	1	0	0	0	0	BDR_chr09:8665106-8671618|DUD_chr09:8834027-8840537|ESL_chr11:11964167-11957742|SAS_chr09:9192579-9199091
TRANS	chr01	4489850	4497040	chr01:4489850-4497040	7190	1	0	0	0	0	0	0	0	0	0	1	0	0	0	0	0	0	0	0	0	0	0	0	0	0	0	INB_chr08:15092628-15099775
TRANS	chr01	4489850	4497067	chr01:4489850-4497067	7217	2	0	0	0	0	0	0	0	0	0	0	0	0	0	1	0	0	0	0	0	0	1	0	0	0	0	NY_chr08:15112810-15119995|SAS_chr08:15131065-15138247
TRANS	chr01	4489877	4492653	chr01:4489877-4492653	2776	1	0	0	0	0	0	0	0	0	0	0	0	0	0	0	0	0	0	0	0	0	0	0	0	0	1	VEP_chr11:26215828-26213050
TRANS	chr01	4489878	4495308	chr01:4489878-4495308	5430	1	0	0	0	0	0	0	0	0	0	0	0	0	0	1	0	0	0	0	0	0	0	0	0	0	0	NY_chr10:22864292-22858850
TRANS	chr01	4490180	4495368	chr01:4490180-4495368	5188	1	0	0	0	0	0	1	0	0	0	0	0	0	0	0	0	0	0	0	0	0	0	0	0	0	0	DOYA_chr05:5989699-5994915
TRANS	chr01	4490299	4495338	chr01:4490299-4495338	5039	1	0	0	0	0	0	0	0	0	0	0	0	0	0	0	0	0	0	0	0	0	1	0	0	0	0	SAS_chr05:6110112-6115178
TRANS	chr01	4490399	4495251	chr01:4490399-4495251	4852	1	0	0	0	0	0	0	0	0	0	0	0	0	0	1	0	0	0	0	0	0	0	0	0	0	0	NY_chr08:28911029-28906178
TRANS	chr01	4518340	4520654	chr01:4518340-4520654	2314	1	0	0	0	0	0	0	0	0	0	0	0	0	0	0	0	0	0	0	0	0	0	0	0	0	1	VEP_chr12:3385656-3383343
TRANS	chr01	4518340	4520737	chr01:4518340-4520737	2397	8	0	0	0	1	0	0	1	1	0	1	0	0	0	1	0	1	0	0	0	0	1	0	0	0	1	BDR_chr12:7970348-7972718|DUD_chr12:8018086-8020453|DUL_chr12:8357993-8360365|INB_chr12:8140342-8142710|NY_chr12:8034152-8036524|PI161_chr12:8139968-8142340|SAS_chr12:8161786-8164155|VEP_chr12:8127450-8129819
TRANS	chr01	4518340	4520740	chr01:4518340-4520740	2400	7	0	0	0	1	0	1	1	0	1	1	0	0	0	1	0	1	0	0	0	0	0	0	0	0	0	BDR_chr12:3361035-3358608|DOYA_chr12:3353015-3350584|DUD_chr12:3312255-3309842|ESL_chr12:4195513-4193085|INB_chr12:3423781-3421356|NY_chr12:3390879-3388457|PI161_chr12:3344986-3342563
TRANS	chr01	4518340	4520745	chr01:4518340-4520745	2405	1	0	0	0	0	0	0	0	0	0	1	0	0	0	0	0	0	0	0	0	0	0	0	0	0	0	INB_chr02:6268077-6270463
TRANS	chr01	4518344	4520539	chr01:4518344-4520539	2195	4	0	0	0	0	0	0	1	1	0	0	0	0	0	0	0	1	0	0	0	0	1	0	0	0	0	DUD_chr02:4785872-4783671|DUL_chr02:4921201-4918998|PI161_chr02:7186842-7184642|SAS_chr02:4809475-4807275
TRANS	chr01	4518344	4520734	chr01:4518344-4520734	2390	1	0	0	0	0	0	0	0	0	0	1	0	0	0	0	0	0	0	0	0	0	0	0	0	0	0	INB_chr06:23740269-23742669
TRANS	chr01	4518344	4520736	chr01:4518344-4520736	2392	5	0	0	0	1	0	1	0	1	0	0	0	0	0	1	0	0	0	0	0	0	0	0	0	0	1	BDR_chr08:17705435-17707826|DOYA_chr08:17740065-17742455|DUL_chr08:17009978-17012368|NY_chr08:17166479-17168867|VEP_chr08:15654481-15656869
TRANS	chr01	4518344	4520739	chr01:4518344-4520739	2395	8	0	0	0	1	0	1	0	1	0	1	0	0	0	1	0	1	0	0	0	0	1	0	0	0	1	BDR_chr05:7756970-7754544|DOYA_chr04:22678844-22681267|DUL_chr04:22813613-22816035|INB_chr04:25135090-25137522|NY_chr04:26583556-26585968|PI161_chr04:22571429-22573833|SAS_chr04:22547104-22549513|VEP_chr04:22699820-22702190
TRANS	chr01	4518345	4520346	chr01:4518345-4520346	2001	7	0	0	0	1	0	1	1	0	1	1	0	0	0	0	0	1	0	0	0	0	1	0	0	0	0	BDR_chr12:10354117-10356120|DOYA_chr12:10557837-10559840|DUD_chr12:10419410-10421414|ESL_chr12:11274397-11276400|INB_chr12:10643869-10645871|PI161_chr12:10548044-10550047|SAS_chr12:10551430-10553435
TRANS	chr01	4518345	4520654	chr01:4518345-4520654	2309	4	0	0	0	0	0	0	1	0	1	0	0	0	0	0	0	1	0	0	0	0	1	0	0	0	0	DUD_chr05:16215724-16213406|ESL_chr08:16896226-16893922|PI161_chr05:16195833-16193510|SAS_chr08:16191054-16188745
TRANS	chr01	4518345	4520690	chr01:4518345-4520690	2345	1	0	0	0	0	0	0	0	0	1	0	0	0	0	0	0	0	0	0	0	0	0	0	0	0	0	ESL_chr11:7824873-7822533
TRANS	chr01	4518345	4520733	chr01:4518345-4520733	2388	1	0	0	0	1	0	0	0	0	0	0	0	0	0	0	0	0	0	0	0	0	0	0	0	0	0	BDR_chr03:9480798-9483168
TRANS	chr01	4518345	4520740	chr01:4518345-4520740	2395	3	0	0	0	0	0	0	0	0	1	0	0	0	0	0	0	1	0	0	0	0	1	0	0	0	0	ESL_chr08:18765658-18768045|PI161_chr08:18111401-18113789|SAS_chr08:17867119-17869507
TRANS	chr01	4518345	4520741	chr01:4518345-4520741	2396	2	0	0	0	0	0	0	0	0	0	0	0	0	0	1	0	0	0	0	0	0	0	0	0	0	1	NY_chr08:26446779-26449182|VEP_chr08:24927536-24929941
TRANS	chr01	4518345	4520742	chr01:4518345-4520742	2397	2	0	0	0	0	0	0	0	0	1	0	0	0	0	0	0	0	0	0	0	0	1	0	0	0	0	ESL_chr05:16392955-16395362|SAS_chr05:17507304-17509712
TRANS	chr01	4518346	4520737	chr01:4518346-4520737	2391	2	0	0	0	0	0	0	0	0	0	1	0	0	0	0	0	1	0	0	0	0	0	0	0	0	0	INB_chr06:21410742-21408360|PI161_chr04:10161763-10164170
TRANS	chr01	4518347	4520737	chr01:4518347-4520737	2390	1	0	0	0	0	0	1	0	0	0	0	0	0	0	0	0	0	0	0	0	0	0	0	0	0	0	DOYA_chr11:17702988-17700613
TRANS	chr01	4518378	4520737	chr01:4518378-4520737	2359	1	0	0	0	0	0	0	0	0	0	0	0	0	0	0	0	0	0	0	0	0	0	0	0	0	1	VEP_chr07:18089885-18092244
TRANS	chr01	4518397	4520737	chr01:4518397-4520737	2340	1	0	0	0	0	0	0	0	0	0	0	0	0	0	0	0	1	0	0	0	0	0	0	0	0	0	PI161_chr03:8381988-8384313
TRANS	chr01	4518403	4520737	chr01:4518403-4520737	2334	1	0	0	0	0	0	0	0	0	0	0	0	0	0	0	0	0	0	0	0	0	1	0	0	0	0	SAS_chr05:10950869-10948526
TRANS	chr01	4518612	4520737	chr01:4518612-4520737	2125	1	0	0	0	0	0	0	0	0	0	1	0	0	0	0	0	0	0	0	0	0	0	0	0	0	0	INB_chr06:16957257-16955123
TRANS	chr01	4518655	4520742	chr01:4518655-4520742	2087	2	0	0	0	0	0	0	1	0	0	0	0	0	0	0	0	1	0	0	0	0	0	0	0	0	0	DUD_chr05:15123023-15120948|PI161_chr05:15124320-15126396
TRANS	chr01	4526670	4535678	chr01:4526670-4535678	9008	1	0	0	0	0	0	0	0	0	0	0	0	0	0	1	0	0	0	0	0	0	0	0	0	0	0	NY_chr06:20273508-20282510
TRANS	chr01	4526672	4533860	chr01:4526672-4533860	7188	1	0	0	0	0	0	0	1	0	0	0	0	0	0	0	0	0	0	0	0	0	0	0	0	0	0	DUD_chr08:29778856-29786051
TRANS	chr01	4526672	4535674	chr01:4526672-4535674	9002	3	0	0	0	1	0	0	0	1	0	0	0	0	0	1	0	0	0	0	0	0	0	0	0	0	0	BDR_chr02:7645828-7636820|DUL_chr02:7795327-7786303|NY_chr02:7516780-7507776
TRANS	chr01	4526673	4528737	chr01:4526673-4528737	2064	1	0	0	0	0	0	0	1	0	0	0	0	0	0	0	0	0	0	0	0	0	0	0	0	0	0	DUD_chr08:29788112-29786053
TRANS	chr01	4526673	4533158	chr01:4526673-4533158	6485	1	0	0	0	0	0	0	1	0	0	0	0	0	0	0	0	0	0	0	0	0	0	0	0	0	0	DUD_chr04:14433268-14439787
TRANS	chr01	4526673	4535674	chr01:4526673-4535674	9001	2	0	0	0	1	0	0	0	0	0	1	0	0	0	0	0	0	0	0	0	0	0	0	0	0	0	BDR_chr06:3437112-3446122|INB_chr04:23200766-23209764
TRANS	chr01	4526674	4528737	chr01:4526674-4528737	2063	1	0	0	0	1	0	0	0	0	0	0	0	0	0	0	0	0	0	0	0	0	0	0	0	0	0	BDR_chr02:8731122-8729067
TRANS	chr01	4526674	4533027	chr01:4526674-4533027	6353	1	0	0	0	1	0	0	0	0	0	0	0	0	0	0	0	0	0	0	0	0	0	0	0	0	0	BDR_chr04:5995218-6001586
TRANS	chr01	4526674	4533065	chr01:4526674-4533065	6391	1	0	0	0	0	0	0	0	0	0	0	0	0	0	1	0	0	0	0	0	0	0	0	0	0	0	NY_chr04:5999122-6005513
TRANS	chr01	4526674	4533101	chr01:4526674-4533101	6427	1	0	0	0	1	0	0	0	0	0	0	0	0	0	0	0	0	0	0	0	0	0	0	0	0	0	BDR_chr04:6002161-6008598
TRANS	chr01	4526674	4535675	chr01:4526674-4535675	9001	2	0	0	0	0	0	0	0	1	0	0	0	0	0	1	0	0	0	0	0	0	0	0	0	0	0	DUL_chr04:4830449-4821423|NY_chr11:18921712-18912752
TRANS	chr01	4526675	4528737	chr01:4526675-4528737	2062	1	0	0	0	0	0	0	1	0	0	0	0	0	0	0	0	0	0	0	0	0	0	0	0	0	0	DUD_chr08:24256056-24258137
TRANS	chr01	4526675	4533101	chr01:4526675-4533101	6426	1	0	0	0	0	0	0	0	0	0	0	0	0	0	0	0	0	0	0	0	0	0	0	0	0	1	VEP_chr04:6031101-6037536
TRANS	chr01	4527183	4532167	chr01:4527183-4532167	4984	1	0	0	0	0	0	0	0	0	0	1	0	0	0	0	0	0	0	0	0	0	0	0	0	0	0	INB_chr05:25949113-25954102
TRANS	chr01	4527183	4534121	chr01:4527183-4534121	6938	1	0	0	0	0	0	0	0	0	0	0	0	0	0	1	0	0	0	0	0	0	0	0	0	0	0	NY_chr04:8583822-8576881
TRANS	chr01	4527183	4534145	chr01:4527183-4534145	6962	1	0	0	0	1	0	0	0	0	0	0	0	0	0	0	0	0	0	0	0	0	0	0	0	0	0	BDR_chr05:22032163-22039143
TRANS	chr01	4527183	4535678	chr01:4527183-4535678	8495	1	0	0	0	0	0	0	0	0	0	0	0	0	0	1	0	0	0	0	0	0	0	0	0	0	0	NY_chr12:5908295-5899757
TRANS	chr01	4527184	4534136	chr01:4527184-4534136	6952	1	0	0	0	1	0	0	0	0	0	0	0	0	0	0	0	0	0	0	0	0	0	0	0	0	0	BDR_chr08:6925166-6932143
TRANS	chr01	4527184	4534140	chr01:4527184-4534140	6956	1	0	0	0	0	0	0	0	0	0	0	0	0	0	1	0	0	0	0	0	0	0	0	0	0	0	NY_chr03:12027502-12034465
TRANS	chr01	4527184	4535674	chr01:4527184-4535674	8490	1	0	0	0	0	0	0	0	0	0	0	0	0	0	0	0	0	0	0	0	0	0	0	0	0	1	VEP_chr09:12489534-12498110
TRANS	chr01	4527184	4535675	chr01:4527184-4535675	8491	1	0	0	0	0	0	0	0	1	0	0	0	0	0	0	0	0	0	0	0	0	0	0	0	0	0	DUL_chr05:17357673-17366230
TRANS	chr01	4527194	4530544	chr01:4527194-4530544	3350	1	0	0	0	0	0	0	0	0	0	0	0	0	0	1	0	0	0	0	0	0	0	0	0	0	0	NY_chr11:5288843-5285490
TRANS	chr01	4527194	4532167	chr01:4527194-4532167	4973	1	0	0	0	0	0	0	0	0	0	0	0	0	0	0	0	0	0	0	0	0	0	0	0	0	1	VEP_chr05:22409988-22414972
TRANS	chr01	4527194	4534121	chr01:4527194-4534121	6927	1	0	0	0	0	0	0	0	1	0	0	0	0	0	0	0	0	0	0	0	0	0	0	0	0	0	DUL_chr08:6942811-6935850
TRANS	chr01	4527194	4535675	chr01:4527194-4535675	8481	3	0	0	0	0	0	0	0	0	1	0	0	0	0	0	0	1	0	0	0	0	0	0	0	0	1	ESL_chr05:20750327-20758867|PI161_chr05:19147125-19155656|VEP_chr05:17674864-17683406
TRANS	chr01	4527194	4535676	chr01:4527194-4535676	8482	3	0	0	0	1	0	0	0	0	1	0	0	0	0	0	0	1	0	0	0	0	0	0	0	0	0	BDR_chr03:7380150-7388650|ESL_chr05:20802661-20794131|PI161_chr05:19199452-19190904
TRANS	chr01	4527650	4533799	chr01:4527650-4533799	6149	1	0	0	0	0	0	0	1	0	0	0	0	0	0	0	0	0	0	0	0	0	0	0	0	0	0	DUD_chr05:24393947-24387806
TRANS	chr01	4527834	4534686	chr01:4527834-4534686	6852	1	0	0	0	1	0	0	0	0	0	0	0	0	0	0	0	0	0	0	0	0	0	0	0	0	0	BDR_chr06:7965268-7958400
TRANS	chr01	4528110	4534958	chr01:4528110-4534958	6848	3	0	0	0	0	0	0	0	0	0	1	0	0	0	1	0	0	0	0	0	0	0	0	0	0	1	INB_chr03:8149919-8156760|NY_chr05:9414296-9421120|VEP_chr05:9653642-9660505
TRANS	chr01	4528119	4534958	chr01:4528119-4534958	6839	3	0	0	0	0	0	1	0	0	0	1	0	0	0	0	0	0	0	0	0	0	0	0	0	0	1	DOYA_chr03:8399000-8405846|INB_chr05:13200699-13207532|VEP_chr03:8377450-8384322
TRANS	chr01	4528119	4535674	chr01:4528119-4535674	7555	1	0	0	0	0	0	0	0	0	0	0	0	0	0	1	0	0	0	0	0	0	0	0	0	0	0	NY_chr12:8910619-8918179
TRANS	chr01	4528122	4534140	chr01:4528122-4534140	6018	1	0	0	0	0	0	1	0	0	0	0	0	0	0	0	0	0	0	0	0	0	0	0	0	0	0	DOYA_chr05:9041939-9047975
TRANS	chr01	4528326	4534268	chr01:4528326-4534268	5942	1	0	0	0	0	0	0	0	0	0	1	0	0	0	0	0	0	0	0	0	0	0	0	0	0	0	INB_chr02:2747950-2742030
TRANS	chr01	4528330	4534266	chr01:4528330-4534266	5936	1	0	0	0	1	0	0	0	0	0	0	0	0	0	0	0	0	0	0	0	0	0	0	0	0	0	BDR_chr06:6933925-6927981
TRANS	chr01	4528333	4533149	chr01:4528333-4533149	4816	1	0	0	0	0	0	0	0	1	0	0	0	0	0	0	0	0	0	0	0	0	0	0	0	0	0	DUL_chr11:11762367-11767214
TRANS	chr01	4528333	4533795	chr01:4528333-4533795	5462	1	0	0	0	0	0	1	0	0	0	0	0	0	0	0	0	0	0	0	0	0	0	0	0	0	0	DOYA_chr05:23508358-23513837
TRANS	chr01	4528349	4534266	chr01:4528349-4534266	5917	1	0	0	0	0	0	0	0	0	0	0	0	0	0	0	0	0	0	0	0	0	0	0	0	0	1	VEP_chr12:21225118-21231036
TRANS	chr01	4528357	4533116	chr01:4528357-4533116	4759	1	0	0	0	0	0	0	0	0	0	0	0	0	0	0	0	0	0	0	0	0	0	0	0	0	1	VEP_chr03:7011644-7016406
TRANS	chr01	4528357	4533159	chr01:4528357-4533159	4802	1	0	0	0	0	0	0	0	0	0	0	0	0	0	0	0	0	0	0	0	0	0	0	0	0	1	VEP_chr11:27873205-27868404
TRANS	chr01	4528357	4534265	chr01:4528357-4534265	5908	1	0	0	0	0	0	0	0	1	0	0	0	0	0	0	0	0	0	0	0	0	0	0	0	0	0	DUL_chr02:6310779-6316688
TRANS	chr01	4528367	4534266	chr01:4528367-4534266	5899	1	0	0	0	1	0	0	0	0	0	0	0	0	0	0	0	0	0	0	0	0	0	0	0	0	0	BDR_chr05:24406614-24400707
TRANS	chr01	4528390	4533113	chr01:4528390-4533113	4723	1	0	0	0	0	0	0	0	0	0	0	0	0	0	0	0	0	0	0	0	0	0	0	0	0	1	VEP_chr06:19161988-19157263
TRANS	chr01	4528390	4533159	chr01:4528390-4533159	4769	1	0	0	0	0	0	0	0	0	0	1	0	0	0	0	0	0	0	0	0	0	0	0	0	0	0	INB_chr06:23245936-23250694
TRANS	chr01	4528390	4533795	chr01:4528390-4533795	5405	2	0	0	0	0	0	1	0	0	1	0	0	0	0	0	0	0	0	0	0	0	0	0	0	0	0	DOYA_chr03:13171399-13165985|ESL_chr02:17276137-17281542
TRANS	chr01	4528391	4533799	chr01:4528391-4533799	5408	1	0	0	0	0	0	1	0	0	0	0	0	0	0	0	0	0	0	0	0	0	0	0	0	0	0	DOYA_chr05:8465983-8471365
TRANS	chr01	4528400	4533799	chr01:4528400-4533799	5399	4	0	0	0	1	0	0	0	0	0	1	0	0	0	1	0	0	0	0	0	0	0	0	0	0	1	BDR_chr12:389480-384092|INB_chr08:9614054-9608684|NY_chr06:1216735-1211351|VEP_chr06:1206132-1200728
TRANS	chr01	4528400	4534266	chr01:4528400-4534266	5866	1	0	0	0	0	0	0	1	0	0	0	0	0	0	0	0	0	0	0	0	0	0	0	0	0	0	DUD_chr10:21119463-21125318
TRANS	chr01	4528411	4533159	chr01:4528411-4533159	4748	1	0	0	0	0	0	0	0	0	0	0	0	0	0	1	0	0	0	0	0	0	0	0	0	0	0	NY_chr02:8144970-8149722
TRANS	chr01	4528465	4535316	chr01:4528465-4535316	6851	1	0	0	0	0	0	0	0	0	0	0	0	0	0	1	0	0	0	0	0	0	0	0	0	0	0	NY_chr02:5969051-5962194
TRANS	chr01	4528561	4533683	chr01:4528561-4533683	5122	2	0	0	0	0	0	0	0	1	0	0	0	0	0	0	0	0	0	0	0	0	0	0	0	0	1	DUL_chr11:13394496-13399624|VEP_chr11:13469789-13474919
TRANS	chr01	4528576	4534140	chr01:4528576-4534140	5564	1	0	0	0	0	0	0	0	0	0	1	0	0	0	0	0	0	0	0	0	0	0	0	0	0	0	INB_chr07:12778970-12784536
TRANS	chr01	4528614	4533799	chr01:4528614-4533799	5185	3	0	0	0	1	0	0	1	1	0	0	0	0	0	0	0	0	0	0	0	0	0	0	0	0	0	BDR_chr05:9333351-9328171|DUD_chr05:8686781-8681595|DUL_chr09:15473760-15468615
TRANS	chr01	4528717	4531077	chr01:4528717-4531077	2360	1	0	0	0	0	0	0	0	0	1	0	0	0	0	0	0	0	0	0	0	0	0	0	0	0	0	ESL_chr12:8293396-8295766
TRANS	chr01	4528717	4533799	chr01:4528717-4533799	5082	1	0	0	0	0	0	0	0	0	0	0	0	0	0	1	0	0	0	0	0	0	0	0	0	0	0	NY_chr12:9847322-9852410
TRANS	chr01	4528723	4532855	chr01:4528723-4532855	4132	1	0	0	0	0	0	1	0	0	0	0	0	0	0	0	0	0	0	0	0	0	0	0	0	0	0	DOYA_chr06:21362805-21366937
TRANS	chr01	4528723	4533127	chr01:4528723-4533127	4404	1	0	0	0	0	0	0	0	0	0	1	0	0	0	0	0	0	0	0	0	0	0	0	0	0	0	INB_chr05:5002776-5007177
TRANS	chr01	4528723	4534541	chr01:4528723-4534541	5818	1	0	0	0	0	0	0	0	0	0	1	0	0	0	0	0	0	0	0	0	0	0	0	0	0	0	INB_chr08:30557530-30551720
TRANS	chr01	4528726	4534268	chr01:4528726-4534268	5542	1	0	0	0	0	0	0	0	0	0	1	0	0	0	0	0	0	0	0	0	0	0	0	0	0	0	INB_chr02:4929234-4923694
TRANS	chr01	4528751	4533799	chr01:4528751-4533799	5048	1	0	0	0	1	0	0	0	0	0	0	0	0	0	0	0	0	0	0	0	0	0	0	0	0	0	BDR_chr02:6932023-6926951
TRANS	chr01	4531073	4533799	chr01:4531073-4533799	2726	1	0	0	0	0	0	0	0	0	1	0	0	0	0	0	0	0	0	0	0	0	0	0	0	0	0	ESL_chr12:8305209-8307936
TRANS	chr01	4531425	4533830	chr01:4531425-4533830	2405	1	0	0	0	0	0	0	0	0	0	1	0	0	0	0	0	0	0	0	0	0	0	0	0	0	0	INB_chr06:6400609-6398204
TRANS	chr01	4533126	4535679	chr01:4533126-4535679	2553	1	0	0	0	0	0	0	1	0	0	0	0	0	0	0	0	0	0	0	0	0	0	0	0	0	0	DUD_chr08:24255557-24258140
TRANS	chr01	4533286	4535674	chr01:4533286-4535674	2388	2	0	0	0	1	0	0	0	0	0	0	0	0	0	1	0	0	0	0	0	0	0	0	0	0	0	BDR_chr04:6008774-6011161|NY_chr04:6012641-6015029
TRANS	chr01	4533606	4535674	chr01:4533606-4535674	2068	1	0	0	0	0	0	0	0	0	0	1	0	0	0	0	0	0	0	0	0	0	0	0	0	0	0	INB_chr08:9750448-9748374
TRANS	chr01	4533612	4535674	chr01:4533612-4535674	2062	2	0	0	0	1	0	0	0	0	0	0	0	0	0	0	0	0	0	0	0	0	0	0	0	0	1	BDR_chr05:23849344-23847279|VEP_chr05:19460223-19458159
TRANS	chr01	4616762	4619227	chr01:4616762-4619227	2465	2	0	0	0	0	0	0	0	0	1	0	0	0	0	0	0	0	0	0	0	0	0	0	0	0	1	ESL_chr09:7693336-7690879|VEP_chr09:7074317-7071861
TRANS	chr01	4616762	4619626	chr01:4616762-4619626	2864	2	0	0	0	0	0	0	0	1	0	0	0	0	0	1	0	0	0	0	0	0	0	0	0	0	0	DUL_chr04:20999524-20996675|NY_chr04:20644334-20641479
TRANS	chr01	4616762	4621452	chr01:4616762-4621452	4690	5	0	0	0	1	0	1	0	1	0	1	0	0	0	0	0	0	0	0	0	0	0	0	0	0	1	BDR_chr12:2420713-2425395|DOYA_chr12:2403603-2408282|DUL_chr12:2501901-2506588|INB_chr12:2480192-2484867|VEP_chr12:2473167-2477854
TRANS	chr01	4616763	4619626	chr01:4616763-4619626	2863	1	0	0	0	0	0	1	0	0	0	0	0	0	0	0	0	0	0	0	0	0	0	0	0	0	0	DOYA_chr06:6427784-6430640
TRANS	chr01	4616763	4621452	chr01:4616763-4621452	4689	6	0	0	0	1	0	0	1	1	0	1	0	0	0	1	0	0	0	0	0	0	0	0	0	0	1	BDR_chr11:16964213-16959542|DUD_chr11:16897307-16892623|DUL_chr11:17104487-17099803|INB_chr11:17024701-17020026|NY_chr11:17298454-17293772|VEP_chr11:17146923-17142236
TRANS	chr01	4616914	4619224	chr01:4616914-4619224	2310	1	0	0	0	1	0	0	0	0	0	0	0	0	0	0	0	0	0	0	0	0	0	0	0	0	0	BDR_chr04:7130631-7128317
TRANS	chr01	4731809	4734869	chr01:4731809-4734869	3060	4	0	0	0	0	0	0	1	0	0	0	0	0	0	0	1	0	0	0	0	0	1	0	1	0	0	DUD_chr06:23076038-23073009|OHG_chr06:25788534-25785504|SAS_chr06:25976517-25973488|TOG_chr06:25994395-25991366
TRANS	chr01	4771718	4777888	chr01:4771718-4777888	6170	3	0	0	0	0	0	0	0	0	0	1	0	0	0	0	0	1	0	0	0	0	1	0	0	0	0	INB_chr06:5252254-5246039|PI161_chr06:29394325-29400550|SAS_chr06:4943105-4936884
TRANS	chr01	4771723	4777888	chr01:4771723-4777888	6165	1	0	0	0	0	0	0	0	0	1	0	0	0	0	0	0	0	0	0	0	0	0	0	0	0	0	ESL_chr06:28491907-28498118
TRANS	chr01	4771893	4777888	chr01:4771893-4777888	5995	1	0	0	0	0	0	0	0	0	0	0	0	0	0	0	0	0	0	0	0	0	0	0	0	0	1	VEP_chr06:5033739-5027696
TRANS	chr01	4773515	4777888	chr01:4773515-4777888	4373	4	0	0	0	1	0	1	1	1	0	0	0	0	0	0	0	0	0	0	0	0	0	0	0	0	0	BDR_chr06:4999508-4995108|DOYA_chr06:5243564-5239167|DUD_chr06:4896087-4891691|DUL_chr06:5023082-5018675
TRANS	chr01	4913346	4915730	chr01:4913346-4915730	2384	1	0	0	0	0	0	0	0	0	1	0	0	0	0	0	0	0	0	0	0	0	0	0	0	0	0	ESL_chr12:12366427-12368822
TRANS	chr01	4913349	4915735	chr01:4913349-4915735	2386	4	0	0	0	0	0	1	0	0	0	1	0	0	0	1	0	0	0	0	0	0	0	0	0	0	1	DOYA_chr04:22597716-22595335|INB_chr04:25058324-25055925|NY_chr04:26502363-26499979|VEP_chr04:22618624-22616237
TRANS	chr01	4913352	4915727	chr01:4913352-4915727	2375	2	0	0	0	0	0	0	0	0	0	1	0	0	0	0	0	0	0	0	0	0	1	0	0	0	0	INB_chr09:5310667-5308287|SAS_chr03:11941892-11939519
TRANS	chr01	4913355	4915730	chr01:4913355-4915730	2375	2	0	0	0	1	0	0	0	0	0	0	0	0	0	0	0	0	0	0	0	0	0	0	0	0	1	BDR_chr08:19461544-19459167|VEP_chr08:17654576-17652199
TRANS	chr01	4913573	4915730	chr01:4913573-4915730	2157	2	0	0	0	0	0	0	0	0	0	1	0	0	0	1	0	0	0	0	0	0	0	0	0	0	0	INB_chr07:4481492-4479325|NY_chr07:4426958-4424792
TRANS	chr01	4993438	4996306	chr01:4993438-4996306	2868	8	0	0	0	0	0	1	1	1	1	0	0	0	0	1	0	1	0	0	0	0	1	0	0	0	1	DOYA_chr09:17565641-17562770|DUD_chr09:17386580-17383712|DUL_chr09:21980835-21977963|ESL_chr09:17797873-17795006|NY_chr09:17511895-17509027|PI161_chr09:17645107-17642238|SAS_chr09:15354358-15351490|VEP_chr09:18860273-18857408
TRANS	chr01	4993438	4997432	chr01:4993438-4997432	3994	1	0	0	0	0	0	0	1	0	0	0	0	0	0	0	0	0	0	0	0	0	0	0	0	0	0	DUD_chr02:24400309-24396316
TRANS	chr01	4993439	4996296	chr01:4993439-4996296	2857	1	0	0	0	0	0	0	0	1	0	0	0	0	0	0	0	0	0	0	0	0	0	0	0	0	0	DUL_chr05:6406595-6409433
TRANS	chr01	4993439	4996305	chr01:4993439-4996305	2866	2	0	0	0	0	0	1	0	0	0	1	0	0	0	0	0	0	0	0	0	0	0	0	0	0	0	DOYA_chr05:6326160-6329010|INB_chr05:6386582-6389430
TRANS	chr01	4993439	4996501	chr01:4993439-4996501	3062	1	0	0	0	0	0	0	0	1	0	0	0	0	0	0	0	0	0	0	0	0	0	0	0	0	0	DUL_chr11:2198838-2201935
TRANS	chr01	4993439	4997432	chr01:4993439-4997432	3993	2	0	0	0	0	0	0	1	0	0	0	0	0	0	1	0	0	0	0	0	0	0	0	0	0	0	DUD_chr09:7565455-7561464|NY_chr02:14894789-14898777
TRANS	chr01	4993451	4996305	chr01:4993451-4996305	2854	1	0	0	0	1	0	0	0	0	0	0	0	0	0	0	0	0	0	0	0	0	0	0	0	0	0	BDR_chr04:19689257-19686406
TRANS	chr01	4993456	4996501	chr01:4993456-4996501	3045	3	0	0	0	0	0	0	0	0	1	0	0	0	0	0	0	1	0	0	0	0	1	0	0	0	0	ESL_chr10:25823492-25820437|PI161_chr10:24823366-24820316|SAS_chr10:24736696-24733643
TRANS	chr01	4993648	4996537	chr01:4993648-4996537	2889	1	0	0	0	0	0	1	0	0	0	0	0	0	0	0	0	0	0	0	0	0	0	0	0	0	0	DOYA_chr06:9982520-9979629
TRANS	chr01	4993648	4996988	chr01:4993648-4996988	3340	3	0	0	0	0	0	0	0	0	1	1	0	0	0	0	0	1	0	0	0	0	0	0	0	0	0	ESL_chr11:8415969-8419308|INB_chr05:23913584-23916927|PI161_chr11:8376579-8379919
TRANS	chr01	4993648	4997436	chr01:4993648-4997436	3788	1	0	0	0	0	0	0	1	0	0	0	0	0	0	0	0	0	0	0	0	0	0	0	0	0	0	DUD_chr08:6308865-6312653
TRANS	chr01	4993677	4995883	chr01:4993677-4995883	2206	5	0	0	0	1	0	1	0	1	0	0	0	0	0	1	0	0	0	0	0	0	0	0	0	0	1	BDR_chr10:14184017-14181823|DOYA_chr10:14098364-14096159|DUL_chr10:14265190-14262990|NY_chr10:14324523-14322329|VEP_chr10:14134204-14132011
TRANS	chr01	5093101	5098521	chr01:5093101-5098521	5420	1	0	0	0	0	0	0	0	1	0	0	0	0	0	0	0	0	0	0	0	0	0	0	0	0	0	DUL_chr11:21621863-21616428
TRANS	chr01	5093107	5097219	chr01:5093107-5097219	4112	3	0	0	0	0	0	0	1	0	0	1	0	0	0	0	0	1	0	0	0	0	0	0	0	0	0	DUD_chr03:11045634-11049768|INB_chr03:10983962-10988095|PI161_chr03:10802579-10806709
TRANS	chr01	5093107	5098179	chr01:5093107-5098179	5072	1	0	0	0	0	0	0	0	0	0	1	0	0	0	0	0	0	0	0	0	0	0	0	0	0	0	INB_chr04:32500251-32505343
TRANS	chr01	5093107	5098509	chr01:5093107-5098509	5402	3	0	0	0	0	0	0	1	0	1	0	0	0	0	0	0	1	0	0	0	0	0	0	0	0	0	DUD_chr10:16485933-16480506|ESL_chr10:16559732-16554293|PI161_chr10:16134210-16128784
TRANS	chr01	5093107	5098523	chr01:5093107-5098523	5416	1	0	0	0	0	0	1	0	0	0	0	0	0	0	0	0	0	0	0	0	0	0	0	0	0	0	DOYA_chr02:8892163-8897582
TRANS	chr01	5093107	5098525	chr01:5093107-5098525	5418	1	0	0	0	0	0	0	0	0	0	0	0	0	0	0	0	0	0	0	0	0	0	0	0	0	1	VEP_chr11:5287962-5282527
TRANS	chr01	5093108	5098172	chr01:5093108-5098172	5064	3	0	0	0	0	0	0	1	1	1	0	0	0	0	0	0	0	0	0	0	0	0	0	0	0	0	DUD_chr12:11963828-11958770|DUL_chr12:12429286-12424212|ESL_chr12:13224023-13218950
TRANS	chr01	5093108	5098178	chr01:5093108-5098178	5070	2	0	0	0	0	0	0	0	0	0	0	0	0	0	0	0	1	0	0	0	0	1	0	0	0	0	PI161_chr12:12092160-12087091|SAS_chr12:12095664-12090593
TRANS	chr01	5093108	5098509	chr01:5093108-5098509	5401	1	0	0	0	0	0	0	0	0	1	0	0	0	0	0	0	0	0	0	0	0	0	0	0	0	0	ESL_chr02:10682809-10677376
TRANS	chr01	5093108	5098523	chr01:5093108-5098523	5415	1	0	0	0	0	0	0	0	0	0	1	0	0	0	0	0	0	0	0	0	0	0	0	0	0	0	INB_chr05:19645274-19650662
TRANS	chr01	5093109	5098037	chr01:5093109-5098037	4928	2	0	0	0	0	0	0	0	1	0	1	0	0	0	0	0	0	0	0	0	0	0	0	0	0	0	DUL_chr06:28562771-28567711|INB_chr06:28942904-28947833
TRANS	chr01	5093110	5098035	chr01:5093110-5098035	4925	2	0	0	0	0	0	0	0	0	0	1	0	0	0	1	0	0	0	0	0	0	0	0	0	0	0	INB_chr05:27296585-27301535|NY_chr05:23766776-23771733
TRANS	chr01	5093110	5098532	chr01:5093110-5098532	5422	2	0	0	0	1	0	0	0	0	0	1	0	0	0	0	0	0	0	0	0	0	0	0	0	0	0	BDR_chr03:18559204-18553783|INB_chr03:18233376-18227954
TRANS	chr01	5093111	5098303	chr01:5093111-5098303	5192	1	0	0	0	0	0	1	0	0	0	0	0	0	0	0	0	0	0	0	0	0	0	0	0	0	0	DOYA_chr02:20241280-20236068
TRANS	chr01	5093111	5098509	chr01:5093111-5098509	5398	4	0	0	0	0	0	1	1	0	0	0	0	0	0	1	0	1	0	0	0	0	0	0	0	0	0	DOYA_chr02:12648403-12653823|DUD_chr02:5336103-5330697|NY_chr11:3774519-3779946|PI161_chr02:7742053-7736667
TRANS	chr01	5093111	5098523	chr01:5093111-5098523	5412	3	0	0	0	1	0	1	0	0	0	1	0	0	0	0	0	0	0	0	0	0	0	0	0	0	0	BDR_chr10:5193599-5199011|DOYA_chr10:5093197-5098609|INB_chr10:5105798-5111207
TRANS	chr01	5093111	5098525	chr01:5093111-5098525	5414	3	0	0	0	0	0	1	0	0	1	0	0	0	0	0	0	0	0	0	0	0	1	0	0	0	0	DOYA_chr02:16739024-16744430|ESL_chr02:16551635-16557052|SAS_chr02:16563405-16568811
TRANS	chr01	5093112	5098036	chr01:5093112-5098036	4924	1	0	0	0	0	0	0	0	0	0	0	0	0	0	0	0	0	0	0	0	0	0	0	0	0	1	VEP_chr05:17225370-17230296
TRANS	chr01	5093112	5098509	chr01:5093112-5098509	5397	7	0	0	0	1	0	0	1	1	1	0	0	0	0	1	0	0	0	0	0	0	1	0	0	0	1	BDR_chr10:2945182-2950579|DUD_chr05:139714-145117|DUL_chr11:6869419-6874856|ESL_chr10:2854495-2859900|NY_chr10:2878968-2884367|SAS_chr10:2866950-2872345|VEP_chr10:2883101-2888514
TRANS	chr01	5093112	5098520	chr01:5093112-5098520	5408	2	0	0	0	0	0	1	0	0	0	0	0	0	0	0	0	1	0	0	0	0	0	0	0	0	0	DOYA_chr11:1050614-1056017|PI161_chr11:3974783-3969373
TRANS	chr01	5093112	5098523	chr01:5093112-5098523	5411	2	0	0	0	0	0	0	0	1	0	0	0	0	0	0	0	0	0	0	0	0	1	0	0	0	0	DUL_chr03:5560744-5555330|SAS_chr05:21482511-21487893
TRANS	chr01	5093113	5098509	chr01:5093113-5098509	5396	6	0	0	0	1	0	1	0	0	1	1	0	0	0	1	0	1	0	0	0	0	0	0	0	0	0	BDR_chr02:14985612-14980193|DOYA_chr07:4848542-4853972|ESL_chr12:27221782-27227202|INB_chr02:15237774-15232357|NY_chr02:14989920-14984493|PI161_chr12:26014968-26020384
TRANS	chr01	5093114	5096111	chr01:5093114-5096111	2997	3	0	0	0	0	0	1	1	0	1	0	0	0	0	0	0	0	0	0	0	0	0	0	0	0	0	DOYA_chr07:24024381-24021359|DUD_chr07:27412796-27409773|ESL_chr07:23330431-23327407
TRANS	chr01	5093114	5098035	chr01:5093114-5098035	4921	1	0	0	0	1	0	0	0	0	0	0	0	0	0	0	0	0	0	0	0	0	0	0	0	0	0	BDR_chr03:27396857-27401811
TRANS	chr01	5093114	5098521	chr01:5093114-5098521	5407	3	0	0	0	1	0	1	0	0	1	0	0	0	0	0	0	0	0	0	0	0	0	0	0	0	0	BDR_chr11:4885729-4880346|DOYA_chr07:25487000-25492413|ESL_chr11:4716850-4711458
TRANS	chr01	5093115	5097411	chr01:5093115-5097411	4296	1	0	0	0	1	0	0	0	0	0	0	0	0	0	0	0	0	0	0	0	0	0	0	0	0	0	BDR_chr07:18440242-18435926
TRANS	chr01	5093115	5097620	chr01:5093115-5097620	4505	1	0	0	0	1	0	0	0	0	0	0	0	0	0	0	0	0	0	0	0	0	0	0	0	0	0	BDR_chr08:3396899-3392369
TRANS	chr01	5093115	5098092	chr01:5093115-5098092	4977	1	0	0	0	0	0	0	0	0	0	0	0	0	0	0	0	0	0	0	0	0	0	0	0	0	1	VEP_chr07:25831187-25836175
TRANS	chr01	5093115	5098303	chr01:5093115-5098303	5188	1	0	0	0	0	0	0	0	0	0	1	0	0	0	0	0	0	0	0	0	0	0	0	0	0	0	INB_chr02:5403161-5397974
TRANS	chr01	5093115	5098509	chr01:5093115-5098509	5394	5	0	0	0	1	0	0	1	0	1	0	0	0	0	0	0	0	0	0	0	0	1	0	0	0	1	BDR_chr06:12176843-12171417|DUD_chr11:30707951-30713364|ESL_chr11:29688587-29693988|SAS_chr11:30231810-30237240|VEP_chr12:19573765-19568348
TRANS	chr01	5093116	5095143	chr01:5093116-5095143	2027	4	0	0	0	0	0	0	1	0	1	0	0	0	0	0	0	1	0	0	0	0	0	0	0	0	1	DUD_chr09:6426979-6424925|ESL_chr09:6901139-6899089|PI161_chr09:6745197-6743144|VEP_chr09:6301874-6299820
TRANS	chr01	5093116	5095832	chr01:5093116-5095832	2716	1	0	0	0	0	0	0	1	0	0	0	0	0	0	0	0	0	0	0	0	0	0	0	0	0	0	DUD_chr03:24601363-24604076
TRANS	chr01	5093116	5096142	chr01:5093116-5096142	3026	1	0	0	0	0	0	0	0	1	0	0	0	0	0	0	0	0	0	0	0	0	0	0	0	0	0	DUL_chr11:28488239-28491282
TRANS	chr01	5093116	5096796	chr01:5093116-5096796	3680	1	0	0	0	0	0	0	0	0	0	0	0	0	0	1	0	0	0	0	0	0	0	0	0	0	0	NY_chr04:11585528-11589227
TRANS	chr01	5093116	5096873	chr01:5093116-5096873	3757	3	0	0	0	0	0	1	0	0	0	1	0	0	0	1	0	0	0	0	0	0	0	0	0	0	0	DOYA_chr04:22273120-22269364|INB_chr04:22197758-22194003|NY_chr04:22025643-22021889
TRANS	chr01	5093116	5096965	chr01:5093116-5096965	3849	1	0	0	0	0	0	0	0	0	0	0	0	0	0	0	0	1	0	0	0	0	0	0	0	0	0	PI161_chr02:5108969-5105107
TRANS	chr01	5093116	5097545	chr01:5093116-5097545	4429	2	0	0	0	1	0	0	0	0	0	1	0	0	0	0	0	0	0	0	0	0	0	0	0	0	0	BDR_chr03:22814569-22819001|INB_chr03:24283462-24287880
TRANS	chr01	5093116	5097983	chr01:5093116-5097983	4867	2	0	0	0	0	0	0	0	0	1	0	0	0	0	0	0	1	0	0	0	0	0	0	0	0	0	ESL_chr04:14600174-14605026|PI161_chr04:15315155-15320011
TRANS	chr01	5093116	5097991	chr01:5093116-5097991	4875	2	0	0	0	0	0	0	0	0	1	0	0	0	0	0	0	0	0	0	0	0	0	0	0	0	1	ESL_chr05:2593935-2589030|VEP_chr05:2575806-2570914
TRANS	chr01	5093116	5098027	chr01:5093116-5098027	4911	1	0	0	0	0	0	1	0	0	0	0	0	0	0	0	0	0	0	0	0	0	0	0	0	0	0	DOYA_chr05:2615528-2610598
TRANS	chr01	5093116	5098032	chr01:5093116-5098032	4916	1	0	0	0	0	0	0	0	0	0	0	0	0	0	0	0	0	0	0	0	0	0	0	0	0	1	VEP_chr02:27233767-27238713
TRANS	chr01	5093116	5098036	chr01:5093116-5098036	4920	5	0	0	0	1	0	0	0	0	1	1	0	0	0	0	0	1	0	0	0	0	1	0	0	0	0	BDR_chr11:20874323-20879272|ESL_chr11:20723882-20728827|INB_chr11:20953974-20958927|PI161_chr11:23867143-23872088|SAS_chr11:20588041-20592986
TRANS	chr01	5093116	5098168	chr01:5093116-5098168	5052	1	0	0	0	0	0	0	0	1	0	0	0	0	0	0	0	0	0	0	0	0	0	0	0	0	0	DUL_chr09:22236846-22231784
TRANS	chr01	5093116	5098171	chr01:5093116-5098171	5055	1	0	0	0	0	0	0	0	0	0	0	0	0	0	0	0	0	0	0	0	0	1	0	0	0	0	SAS_chr06:22277183-22272131
TRANS	chr01	5093116	5098173	chr01:5093116-5098173	5057	1	0	0	0	0	0	0	0	1	0	0	0	0	0	0	0	0	0	0	0	0	0	0	0	0	0	DUL_chr08:23289239-23284163
TRANS	chr01	5093116	5098179	chr01:5093116-5098179	5063	1	0	0	0	0	0	0	0	0	0	0	0	0	0	0	0	0	0	0	0	0	1	0	0	0	0	SAS_chr04:23227647-23222544
TRANS	chr01	5093116	5098194	chr01:5093116-5098194	5078	1	0	0	0	0	0	1	0	0	0	0	0	0	0	0	0	0	0	0	0	0	0	0	0	0	0	DOYA_chr03:19312003-19306903
TRANS	chr01	5093116	5098217	chr01:5093116-5098217	5101	1	0	0	0	0	0	0	0	0	0	0	0	0	0	0	0	0	0	0	0	0	1	0	0	0	0	SAS_chr06:27271050-27265916
TRANS	chr01	5093116	5098223	chr01:5093116-5098223	5107	2	0	0	0	0	0	0	0	0	0	0	0	0	0	1	0	0	0	0	0	0	1	0	0	0	0	NY_chr05:24492981-24487890|SAS_chr03:5484573-5479447
TRANS	chr01	5093116	5098224	chr01:5093116-5098224	5108	5	0	0	0	0	0	0	1	1	0	1	0	0	0	0	0	0	0	0	0	0	1	0	0	0	1	DUD_chr12:7157252-7162383|DUL_chr12:7497127-7502266|INB_chr12:18476094-18470958|SAS_chr12:7300914-7306055|VEP_chr12:7266378-7271507
TRANS	chr01	5093116	5098230	chr01:5093116-5098230	5114	1	0	0	0	1	0	0	0	0	0	0	0	0	0	0	0	0	0	0	0	0	0	0	0	0	0	BDR_chr12:7118924-7124062
TRANS	chr01	5093116	5098487	chr01:5093116-5098487	5371	3	0	0	0	0	0	0	1	0	1	0	0	0	0	0	0	0	0	0	0	0	1	0	0	0	0	DUD_chr04:22414952-22409607|ESL_chr04:21435721-21430379|SAS_chr04:22192737-22187395
TRANS	chr01	5093116	5098520	chr01:5093116-5098520	5404	1	0	0	0	0	0	0	0	0	0	1	0	0	0	0	0	0	0	0	0	0	0	0	0	0	0	INB_chr02:23108154-23102763
TRANS	chr01	5093116	5098523	chr01:5093116-5098523	5407	1	0	0	0	0	0	0	0	0	0	0	0	0	0	0	0	0	0	0	0	0	0	0	0	0	1	VEP_chr04:31017553-31022972
TRANS	chr01	5093116	5098531	chr01:5093116-5098531	5415	1	0	0	0	0	0	0	0	0	0	1	0	0	0	0	0	0	0	0	0	0	0	0	0	0	0	INB_chr10:14452286-14446869
TRANS	chr01	5093302	5098509	chr01:5093302-5098509	5207	1	0	0	0	0	0	0	0	0	0	1	0	0	0	0	0	0	0	0	0	0	0	0	0	0	0	INB_chr03:18887104-18881896
TRANS	chr01	5093789	5098509	chr01:5093789-5098509	4720	1	0	0	0	1	0	0	0	0	0	0	0	0	0	0	0	0	0	0	0	0	0	0	0	0	0	BDR_chr04:18886089-18890814
TRANS	chr01	5095462	5098509	chr01:5095462-5098509	3047	4	0	0	0	0	0	0	1	0	0	1	0	0	0	0	0	1	0	0	0	0	1	0	0	0	0	DUD_chr03:398211-395159|INB_chr03:397220-394174|PI161_chr03:394431-391386|SAS_chr03:395010-391954
TRANS	chr01	5116944	5122495	chr01:5116944-5122495	5551	4	0	0	1	0	0	0	0	0	0	0	0	0	0	0	1	0	0	0	0	0	1	0	1	0	0	BAHC_chr06:16506786-16512325|OHG_chr06:16370632-16376167|SAS_chr06:16541332-16546874|TOG_chr06:16510474-16516014
TRANS	chr01	5163301	5168703	chr01:5163301-5168703	5402	1	0	0	0	0	0	0	1	0	0	0	0	0	0	0	0	0	0	0	0	0	0	0	0	0	0	DUD_chr06:17308914-17303474
TRANS	chr01	5163308	5167760	chr01:5163308-5167760	4452	3	0	0	0	1	0	0	0	0	0	1	0	0	0	0	0	0	0	0	0	0	0	0	0	0	1	BDR_chr03:22814563-22819001|INB_chr03:24283456-24287880|VEP_chr03:24613712-24618150
TRANS	chr01	5163309	5168374	chr01:5163309-5168374	5065	1	0	0	0	0	0	0	0	1	0	0	0	0	0	0	0	0	0	0	0	0	0	0	0	0	0	DUL_chr06:22607259-22602190
TRANS	chr01	5163309	5168376	chr01:5163309-5168376	5067	4	0	0	0	0	0	1	1	0	1	0	0	0	0	1	0	0	0	0	0	0	0	0	0	0	0	DOYA_chr06:23321695-23316638|DUD_chr07:18340117-18345173|ESL_chr10:6974396-6979454|NY_chr06:23004048-22998994
TRANS	chr01	5163309	5168387	chr01:5163309-5168387	5078	1	0	0	0	0	0	0	0	1	0	0	0	0	0	0	0	0	0	0	0	0	0	0	0	0	0	DUL_chr11:28488234-28493323
TRANS	chr01	5163310	5168705	chr01:5163310-5168705	5395	1	0	0	0	0	0	0	0	0	0	1	0	0	0	0	0	0	0	0	0	0	0	0	0	0	0	INB_chr03:7235361-7240712
TRANS	chr01	5163311	5168703	chr01:5163311-5168703	5392	1	0	0	0	0	0	0	0	0	0	0	0	0	0	0	0	0	0	0	0	0	1	0	0	0	0	SAS_chr05:7707765-7702344
TRANS	chr01	5163312	5168242	chr01:5163312-5168242	4930	1	0	0	0	0	0	0	0	0	0	1	0	0	0	0	0	0	0	0	0	0	0	0	0	0	0	INB_chr06:28942910-28947833
TRANS	chr01	5163313	5168401	chr01:5163313-5168401	5088	1	0	0	0	0	0	0	0	0	0	0	0	0	0	0	0	0	0	0	0	0	1	0	0	0	0	SAS_chr12:7300913-7306030
TRANS	chr01	5163313	5168677	chr01:5163313-5168677	5364	1	0	0	0	0	0	0	0	0	0	0	0	0	0	0	0	1	0	0	0	0	0	0	0	0	0	PI161_chr12:321647-326980
TRANS	chr01	5163313	5168703	chr01:5163313-5168703	5390	3	0	0	0	1	0	1	0	0	0	0	0	0	0	0	0	0	0	0	0	0	1	0	0	0	0	BDR_chr08:7287394-7292812|DOYA_chr05:27931028-27925605|SAS_chr05:1571175-1565765
TRANS	chr01	5163314	5167088	chr01:5163314-5167088	3774	1	0	0	0	0	0	1	0	0	0	0	0	0	0	0	0	0	0	0	0	0	0	0	0	0	0	DOYA_chr04:22273120-22269364
TRANS	chr01	5163314	5168188	chr01:5163314-5168188	4874	3	0	0	0	0	0	0	0	0	1	0	0	0	0	0	0	1	0	0	0	0	1	0	0	0	0	ESL_chr04:14600174-14605026|PI161_chr04:15315155-15320011|SAS_chr04:15352792-15357644
TRANS	chr01	5163314	5168195	chr01:5163314-5168195	4881	1	0	0	0	1	0	0	0	0	0	0	0	0	0	0	0	0	0	0	0	0	0	0	0	0	0	BDR_chr04:15388951-15393810
TRANS	chr01	5163314	5168240	chr01:5163314-5168240	4926	2	0	0	0	0	0	0	0	0	0	0	0	0	0	1	0	0	0	0	0	0	1	0	0	0	0	NY_chr09:2225665-2220719|SAS_chr12:27665255-27660313
TRANS	chr01	5163314	5168241	chr01:5163314-5168241	4927	1	0	0	0	0	0	0	0	0	0	0	0	0	0	0	0	1	0	0	0	0	0	0	0	0	0	PI161_chr11:23867143-23872088
TRANS	chr01	5163314	5168373	chr01:5163314-5168373	5059	1	0	0	0	0	0	0	0	1	0	0	0	0	0	0	0	0	0	0	0	0	0	0	0	0	0	DUL_chr09:22236846-22231784
TRANS	chr01	5163314	5168377	chr01:5163314-5168377	5063	4	0	0	0	1	0	0	1	0	1	1	0	0	0	0	0	0	0	0	0	0	0	0	0	0	0	BDR_chr10:4571506-4566474|DUD_chr12:11963821-11958770|ESL_chr12:13224016-13218950|INB_chr05:23276835-23271762
TRANS	chr01	5163314	5168383	chr01:5163314-5168383	5069	3	0	0	0	1	0	0	0	0	0	0	0	0	0	0	0	1	0	0	0	0	1	0	0	0	0	BDR_chr12:11992657-11987595|PI161_chr12:12092153-12087091|SAS_chr12:12095657-12090593
TRANS	chr01	5163314	5168387	chr01:5163314-5168387	5073	2	0	0	0	0	0	0	0	0	0	0	0	0	0	0	0	0	0	0	0	0	1	0	0	0	1	SAS_chr04:22577604-22572508|VEP_chr09:5471355-5476443
TRANS	chr01	5163314	5168496	chr01:5163314-5168496	5182	1	0	0	0	0	0	0	0	0	0	1	0	0	0	0	0	0	0	0	0	0	0	0	0	0	0	INB_chr02:5403160-5397974
TRANS	chr01	5163314	5168700	chr01:5163314-5168700	5386	3	0	0	0	0	0	0	1	0	0	0	0	0	0	0	0	1	0	0	0	0	1	0	0	0	0	DUD_chr05:27845972-27840620|PI161_chr05:25776624-25771278|SAS_chr05:28665592-28660243
TRANS	chr01	5164001	5168381	chr01:5164001-5168381	4380	1	0	0	0	0	0	1	0	0	0	0	0	0	0	0	0	0	0	0	0	0	0	0	0	0	0	DOYA_chr10:4478445-4474087
TRANS	chr01	5164127	5168703	chr01:5164127-5168703	4576	1	0	0	0	0	0	0	0	0	0	0	0	0	0	0	0	0	0	0	0	0	0	0	0	0	1	VEP_chr12:9109456-9114021
TRANS	chr01	5165678	5168703	chr01:5165678-5168703	3025	2	0	0	0	0	0	0	0	0	0	1	0	0	0	0	0	0	0	0	0	0	1	0	0	0	0	INB_chr03:397220-394174|SAS_chr03:395010-391954
TRANS	chr01	5172056	5175176	chr01:5172056-5175176	3120	1	1	0	0	0	0	0	0	0	0	0	0	0	0	0	0	0	0	0	0	0	0	0	0	0	0	ARJ_chr06:5938064-5941142
TRANS	chr01	5172056	5175637	chr01:5172056-5175637	3581	3	0	0	0	1	0	0	1	0	0	0	0	0	1	0	0	0	0	0	0	0	0	0	0	0	0	BDR_chr06:5723372-5726805|DUD_chr06:5614737-5618234|NUN_chr06:5748457-5751944
TRANS	chr01	5172980	5175205	chr01:5172980-5175205	2225	2	0	0	0	1	0	1	0	0	0	0	0	0	0	0	0	0	0	0	0	0	0	0	0	0	0	BDR_chr06:5716859-5718999|DOYA_chr02:4531591-4529412
TRANS	chr01	5172980	5175206	chr01:5172980-5175206	2226	1	0	0	0	0	0	0	0	0	0	0	0	0	0	0	0	0	0	0	0	0	0	0	0	0	1	VEP_chr06:5775584-5777719
TRANS	chr01	5172980	5175215	chr01:5172980-5175215	2235	2	0	0	0	0	0	0	0	0	0	0	0	0	0	1	0	0	0	0	0	0	0	0	0	0	1	NY_chr02:4506361-4504168|VEP_chr02:4612281-4610054
TRANS	chr01	5172980	5175635	chr01:5172980-5175635	2655	1	0	0	0	1	0	0	0	0	0	0	0	0	0	0	0	0	0	0	0	0	0	0	0	0	0	BDR_chr02:4512610-4509934
TRANS	chr01	5172980	5175636	chr01:5172980-5175636	2656	2	1	0	0	0	0	0	0	0	0	1	0	0	0	0	0	0	0	0	0	0	0	0	0	0	0	ARJ_chr06:5931552-5934152|INB_chr06:5949864-5952455
TRANS	chr01	5175637	5183219	chr01:5175637-5183219	7582	5	0	0	0	1	0	0	0	1	1	0	0	0	0	1	0	1	0	0	0	0	0	0	0	0	0	BDR_chr08:12788741-12781174|DUL_chr08:12199822-12192256|ESL_chr08:13011402-13003840|NY_chr08:12218221-12210655|PI161_chr08:12498897-12491330
TRANS	chr01	5175637	5184123	chr01:5175637-5184123	8486	7	0	0	0	1	0	0	1	0	1	1	0	0	0	1	0	1	0	0	0	0	1	0	0	0	0	BDR_chr08:18791101-18782635|DUD_chr08:18313884-18305419|ESL_chr08:19078598-19070130|INB_chr08:18208707-18200241|NY_chr08:18360279-18351817|PI161_chr08:18424263-18415801|SAS_chr08:18179887-18171418
TRANS	chr01	5175637	5184126	chr01:5175637-5184126	8489	5	0	0	0	1	0	0	0	0	1	0	0	0	0	1	0	1	0	0	0	0	1	0	0	0	0	BDR_chr05:20363166-20371624|ESL_chr05:19294519-19303005|NY_chr05:15896286-15904741|PI161_chr06:14130541-14139025|SAS_chr05:20417137-20425620
TRANS	chr01	5269192	5271589	chr01:5269192-5271589	2397	1	0	0	0	1	0	0	0	0	0	0	0	0	0	0	0	0	0	0	0	0	0	0	0	0	0	BDR_chr03:9480796-9483168
TRANS	chr01	5269192	5271593	chr01:5269192-5271593	2401	1	0	0	0	0	0	0	0	0	0	0	0	0	0	1	0	0	0	0	0	0	0	0	0	0	0	NY_chr03:9256527-9258904
TRANS	chr01	5316492	5318743	chr01:5316492-5318743	2251	3	0	0	0	1	0	0	0	0	0	1	0	0	0	1	0	0	0	0	0	0	0	0	0	0	0	BDR_chr08:11555701-11557964|INB_chr08:11038679-11040939|NY_chr08:10969973-10972235
TRANS	chr01	5339990	5342325	chr01:5339990-5342325	2335	1	0	0	0	1	0	0	0	0	0	0	0	0	0	0	0	0	0	0	0	0	0	0	0	0	0	BDR_chr05:14669991-14667670
TRANS	chr01	5339996	5342325	chr01:5339996-5342325	2329	1	0	0	0	0	0	0	0	0	0	0	0	0	0	1	0	0	0	0	0	0	0	0	0	0	0	NY_chr05:11501126-11498799
TRANS	chr01	5339997	5342326	chr01:5339997-5342326	2329	1	0	0	0	0	0	1	0	0	0	0	0	0	0	0	0	0	0	0	0	0	0	0	0	0	0	DOYA_chr06:6140841-6138513
TRANS	chr01	5339998	5342325	chr01:5339998-5342325	2327	1	0	0	0	1	0	0	0	0	0	0	0	0	0	0	0	0	0	0	0	0	0	0	0	0	0	BDR_chr06:20282159-20279837
TRANS	chr01	5352220	5354709	chr01:5352220-5354709	2489	2	0	0	0	1	0	0	0	0	0	0	0	0	0	1	0	0	0	0	0	0	0	0	0	0	0	BDR_chr02:8002912-8000468|NY_chr02:7873844-7871401
TRANS	chr01	5375366	5382117	chr01:5375366-5382117	6751	2	0	0	0	0	0	0	0	0	1	0	0	0	0	0	0	0	0	0	0	0	1	0	0	0	0	ESL_chr10:25241635-25234890|SAS_chr10:24148956-24142214
TRANS	chr01	5509700	5516559	chr01:5509700-5516559	6859	1	0	0	0	1	0	0	0	0	0	0	0	0	0	0	0	0	0	0	0	0	0	0	0	0	0	BDR_chr04:22773543-22780410
TRANS	chr01	5512241	5516559	chr01:5512241-5516559	4318	2	0	0	0	0	0	0	0	0	1	0	0	0	0	0	0	0	0	0	0	0	1	0	0	0	0	ESL_chr03:20514735-20519055|SAS_chr12:15221552-15225870
TRANS	chr01	5702513	5704801	chr01:5702513-5704801	2288	1	0	0	0	0	0	0	0	0	0	0	0	0	0	1	0	0	0	0	0	0	0	0	0	0	0	NY_chr02:5766242-5768594
TRANS	chr01	5702520	5705250	chr01:5702520-5705250	2730	1	0	0	0	1	0	0	0	0	0	0	0	0	0	0	0	0	0	0	0	0	0	0	0	0	0	BDR_chr06:12411559-12414337
TRANS	chr01	5702521	5704685	chr01:5702521-5704685	2164	3	0	0	0	0	0	0	1	0	1	0	0	0	0	0	0	0	0	0	0	0	1	0	0	0	0	DUD_chr11:23351988-23354163|ESL_chr11:23170804-23172989|SAS_chr11:23132650-23134826
TRANS	chr01	5702521	5704785	chr01:5702521-5704785	2264	1	0	0	0	0	0	0	0	0	1	0	0	0	0	0	0	0	0	0	0	0	0	0	0	0	0	ESL_chr04:9504898-9507182
TRANS	chr01	5702521	5704801	chr01:5702521-5704801	2280	3	0	0	0	1	0	0	1	0	1	0	0	0	0	0	0	0	0	0	0	0	0	0	0	0	0	BDR_chr04:3603477-3605773|DUD_chr05:19815689-19813379|ESL_chr03:20961221-20963529
TRANS	chr01	5702521	5705250	chr01:5702521-5705250	2729	8	0	0	0	0	0	1	1	1	1	1	0	0	0	0	0	1	0	0	0	0	1	0	0	0	1	DOYA_chr03:15070234-15072995|DUD_chr03:14799989-14802753|DUL_chr03:14799048-14801807|ESL_chr10:8944456-8947201|INB_chr08:10716487-10713745|PI161_chr10:8384879-8387622|SAS_chr02:8063778-8061039|VEP_chr03:15134772-15137535
TRANS	chr01	5702521	5705251	chr01:5702521-5705251	2730	2	0	0	0	0	0	0	0	0	1	0	0	0	0	0	0	1	0	0	0	0	0	0	0	0	0	ESL_chr10:1612489-1609738|PI161_chr10:1616056-1613304
TRANS	chr01	5702522	5704779	chr01:5702522-5704779	2257	1	0	0	0	0	0	0	0	0	0	1	0	0	0	0	0	0	0	0	0	0	0	0	0	0	0	INB_chr12:6257802-6255522
TRANS	chr01	5702522	5705240	chr01:5702522-5705240	2718	1	0	0	0	0	0	0	0	1	0	0	0	0	0	0	0	0	0	0	0	0	0	0	0	0	0	DUL_chr02:3419359-3422092
TRANS	chr01	5702522	5705251	chr01:5702522-5705251	2729	4	0	0	0	0	0	1	1	0	0	1	0	0	0	1	0	0	0	0	0	0	0	0	0	0	0	DOYA_chr02:18571802-18569049|DUD_chr07:11913546-11916286|INB_chr07:12191103-12193842|NY_chr02:3332840-3335629
TRANS	chr01	5702523	5704801	chr01:5702523-5704801	2278	2	0	0	0	0	0	0	0	1	0	0	0	0	0	1	0	0	0	0	0	0	0	0	0	0	0	DUL_chr10:18124056-18121732|NY_chr05:20375877-20373566
TRANS	chr01	5702523	5705236	chr01:5702523-5705236	2713	2	0	0	0	1	0	0	0	0	0	0	0	0	0	1	0	0	0	0	0	0	0	0	0	0	0	BDR_chr11:12787275-12790005|NY_chr06:5949665-5946930
TRANS	chr01	5702523	5705250	chr01:5702523-5705250	2727	2	0	0	0	0	0	1	0	0	0	1	0	0	0	0	0	0	0	0	0	0	0	0	0	0	0	DOYA_chr06:12452883-12455614|INB_chr10:15743677-15740935
TRANS	chr01	5702524	5704748	chr01:5702524-5704748	2224	1	0	0	0	0	0	0	0	0	0	0	0	0	0	0	0	0	0	0	0	0	0	0	0	0	1	VEP_chr07:16171670-16173891
TRANS	chr01	5703213	5705250	chr01:5703213-5705250	2037	1	0	0	0	0	0	0	0	0	0	0	0	0	0	1	0	0	0	0	0	0	0	0	0	0	0	NY_chr02:3329607-3331646
TRANS	chr01	5703213	5705251	chr01:5703213-5705251	2038	1	0	0	0	0	0	0	0	0	0	0	0	0	0	0	0	0	0	0	0	0	1	0	0	0	0	SAS_chr04:19397126-19399159
TRANS	chr01	5703224	5705250	chr01:5703224-5705250	2026	1	0	0	0	0	0	0	1	0	0	0	0	0	0	0	0	0	0	0	0	0	0	0	0	0	0	DUD_chr07:11910326-11912349
TRANS	chr01	5703225	5705236	chr01:5703225-5705236	2011	1	0	0	0	0	0	0	0	0	0	0	0	0	0	1	0	0	0	0	0	0	0	0	0	0	0	NY_chr08:12627226-12625216
TRANS	chr01	5706779	5978074	chr01:5706779-5978074	271295	1	0	0	0	0	1	0	0	0	0	0	0	0	0	0	0	0	0	0	0	0	0	0	0	0	0	BEL_chr12:22934818-22663507
TRANS	chr01	5709151	5711637	chr01:5709151-5711637	2486	1	0	0	0	0	0	0	0	0	0	0	0	0	0	0	0	1	0	0	0	0	0	0	0	0	0	PI161_chr08:17792564-17795035
TRANS	chr01	5709151	5711687	chr01:5709151-5711687	2536	1	0	0	0	0	0	0	0	0	0	0	0	0	0	0	0	0	0	0	0	0	1	0	0	0	0	SAS_chr08:18671591-18669054
TRANS	chr01	5709151	5711710	chr01:5709151-5711710	2559	1	0	0	0	0	0	1	0	0	0	0	0	0	0	0	0	0	0	0	0	0	0	0	0	0	0	DOYA_chr09:3942719-3945265
TRANS	chr01	5709151	5713390	chr01:5709151-5713390	4239	1	0	0	0	0	0	0	1	0	0	0	0	0	0	0	0	0	0	0	0	0	0	0	0	0	0	DUD_chr05:15590018-15585757
TRANS	chr01	5709151	5713406	chr01:5709151-5713406	4255	1	0	0	0	0	0	0	0	0	0	0	0	0	0	0	0	1	0	0	0	0	0	0	0	0	0	PI161_chr09:3816097-3811843
TRANS	chr01	5709151	5713419	chr01:5709151-5713419	4268	1	0	0	0	0	0	0	0	0	0	0	0	0	0	0	0	1	0	0	0	0	0	0	0	0	0	PI161_chr09:5634945-5630670
TRANS	chr01	5709151	5713503	chr01:5709151-5713503	4352	1	0	0	0	0	0	0	0	0	1	0	0	0	0	0	0	0	0	0	0	0	0	0	0	0	0	ESL_chr12:4013993-4018344
TRANS	chr01	5709151	5713584	chr01:5709151-5713584	4433	1	0	0	0	0	0	0	1	0	0	0	0	0	0	0	0	0	0	0	0	0	0	0	0	0	0	DUD_chr09:5388022-5383579
TRANS	chr01	5709151	5713595	chr01:5709151-5713595	4444	2	0	0	0	0	0	0	0	0	0	1	0	0	0	0	0	0	0	0	0	0	0	0	0	0	1	INB_chr05:10953926-10958374|VEP_chr07:18129418-18124975
TRANS	chr01	5709151	5713727	chr01:5709151-5713727	4576	2	0	0	0	0	0	0	0	0	0	0	0	0	0	1	0	0	0	0	0	0	0	0	0	0	1	NY_chr11:30276269-30271682|VEP_chr11:24871493-24866913
TRANS	chr01	5709151	5713997	chr01:5709151-5713997	4846	4	0	0	0	0	0	1	1	0	0	1	0	0	0	1	0	0	0	0	0	0	0	0	0	0	0	DOYA_chr03:10553507-10548639|DUD_chr03:12413177-12418041|INB_chr03:12330617-12335474|NY_chr03:12499490-12504362
TRANS	chr01	5709151	5714019	chr01:5709151-5714019	4868	2	0	0	0	1	0	0	0	0	0	0	0	0	0	0	0	1	0	0	0	0	0	0	0	0	0	BDR_chr09:3252508-3257368|PI161_chr09:3387991-3392843
TRANS	chr01	5709151	5714211	chr01:5709151-5714211	5060	4	0	0	0	1	0	1	0	0	0	1	0	0	0	1	0	0	0	0	0	0	0	0	0	0	0	BDR_chr05:11731015-11736079|DOYA_chr05:10953324-10958388|INB_chr05:11208477-11213542|NY_chr05:7068325-7073387
TRANS	chr01	5709151	5714223	chr01:5709151-5714223	5072	1	0	0	0	1	0	0	0	0	0	0	0	0	0	0	0	0	0	0	0	0	0	0	0	0	0	BDR_chr06:27435407-27430326
TRANS	chr01	5709151	5714325	chr01:5709151-5714325	5174	2	0	0	0	1	0	0	0	0	0	0	0	0	0	1	0	0	0	0	0	0	0	0	0	0	0	BDR_chr07:5210154-5215348|NY_chr07:5157998-5163181
TRANS	chr01	5709151	5714370	chr01:5709151-5714370	5219	3	0	0	0	0	0	1	0	0	0	1	0	0	0	0	0	0	0	0	0	0	0	0	0	0	1	DOYA_chr05:10493580-10488339|INB_chr05:10607725-10602478|VEP_chr07:18465286-18470528
TRANS	chr01	5709151	5714544	chr01:5709151-5714544	5393	1	0	0	0	0	0	0	1	0	0	0	0	0	0	0	0	0	0	0	0	0	0	0	0	0	0	DUD_chr05:14893018-14887615
TRANS	chr01	5709151	5714714	chr01:5709151-5714714	5563	1	0	0	0	0	0	0	0	0	0	0	0	0	0	0	0	0	0	0	0	0	0	0	0	0	1	VEP_chr03:16895048-16900626
TRANS	chr01	5709151	5714715	chr01:5709151-5714715	5564	3	0	0	0	0	0	1	0	0	0	0	0	0	0	0	0	1	0	0	0	0	1	0	0	0	0	DOYA_chr10:11958491-11952927|PI161_chr04:16693824-16688248|SAS_chr04:16730522-16724952
TRANS	chr01	5709152	5714716	chr01:5709152-5714716	5564	2	0	0	0	1	0	0	0	0	1	0	0	0	0	0	0	0	0	0	0	0	0	0	0	0	0	BDR_chr04:17382130-17387696|ESL_chr04:16596332-16601901
TRANS	chr01	5709154	5714716	chr01:5709154-5714716	5562	1	0	0	0	0	0	0	1	0	0	0	0	0	0	0	0	0	0	0	0	0	0	0	0	0	0	DUD_chr11:7880578-7886145
TRANS	chr01	5709155	5714716	chr01:5709155-5714716	5561	3	0	0	0	0	0	0	0	0	0	0	0	0	0	1	0	0	0	0	0	0	1	0	0	0	1	NY_chr11:8044426-8049994|SAS_chr11:7807023-7812581|VEP_chr11:8081073-8086648
TRANS	chr01	5709165	5714716	chr01:5709165-5714716	5551	1	0	0	0	0	0	0	0	1	0	0	0	0	0	0	0	0	0	0	0	0	0	0	0	0	0	DUL_chr08:19086364-19091933
TRANS	chr01	5709463	5714717	chr01:5709463-5714717	5254	2	0	0	0	0	0	1	0	0	0	0	0	0	0	0	0	1	0	0	0	0	0	0	0	0	0	DOYA_chr09:5470924-5465691|PI161_chr09:5678847-5673615
TRANS	chr01	5709650	5714716	chr01:5709650-5714716	5066	3	0	0	0	1	0	0	0	0	1	1	0	0	0	0	0	0	0	0	0	0	0	0	0	0	0	BDR_chr06:27057506-27062583|ESL_chr10:21040960-21035887|INB_chr06:27267024-27272086
TRANS	chr01	5709686	5714716	chr01:5709686-5714716	5030	1	0	0	0	0	0	0	0	1	0	0	0	0	0	0	0	0	0	0	0	0	0	0	0	0	0	DUL_chr08:19279725-19284784
TRANS	chr01	5709783	5712223	chr01:5709783-5712223	2440	1	0	0	0	0	0	1	0	0	0	0	0	0	0	0	0	0	0	0	0	0	0	0	0	0	0	DOYA_chr04:7576904-7574461
TRANS	chr01	5709901	5714716	chr01:5709901-5714716	4815	4	0	0	0	0	0	0	1	0	1	1	0	0	0	0	0	1	0	0	0	0	0	0	0	0	0	DUD_chr09:3470596-3475415|ESL_chr09:3453437-3458254|INB_chr09:3361230-3366048|PI161_chr09:3453364-3458197
TRANS	chr01	5709922	5714716	chr01:5709922-5714716	4794	1	0	0	0	0	0	0	0	0	1	0	0	0	0	0	0	0	0	0	0	0	0	0	0	0	0	ESL_chr04:7938075-7942875
TRANS	chr01	5710019	5714716	chr01:5710019-5714716	4697	1	0	0	0	0	0	0	0	0	1	0	0	0	0	0	0	0	0	0	0	0	0	0	0	0	0	ESL_chr09:4268707-4263979
TRANS	chr01	5710072	5714716	chr01:5710072-5714716	4644	4	0	0	0	0	0	0	0	0	1	0	0	0	0	0	0	1	0	0	0	0	1	0	0	0	1	ESL_chr02:13049352-13053998|PI161_chr02:14539630-14544270|SAS_chr02:13074719-13079364|VEP_chr02:13189771-13194415
TRANS	chr01	5710115	5713463	chr01:5710115-5713463	3348	1	0	0	0	0	0	0	1	0	0	0	0	0	0	0	0	0	0	0	0	0	0	0	0	0	0	DUD_chr05:16209999-16213348
TRANS	chr01	5710117	5714716	chr01:5710117-5714716	4599	1	0	0	0	0	0	0	0	0	1	0	0	0	0	0	0	0	0	0	0	0	0	0	0	0	0	ESL_chr05:15385542-15380898
TRANS	chr01	5710133	5714716	chr01:5710133-5714716	4583	2	0	0	0	0	0	0	0	0	1	0	0	0	0	0	0	0	0	0	0	0	1	0	0	0	0	ESL_chr05:16096284-16100865|SAS_chr05:16935071-16939648
TRANS	chr01	5710454	5714716	chr01:5710454-5714716	4262	1	0	0	0	0	0	1	0	0	0	0	0	0	0	0	0	0	0	0	0	0	0	0	0	0	0	DOYA_chr04:7469334-7465075
TRANS	chr01	5710675	5714716	chr01:5710675-5714716	4041	1	0	0	0	0	0	0	0	0	1	0	0	0	0	0	0	0	0	0	0	0	0	0	0	0	0	ESL_chr03:12395125-12391076
TRANS	chr01	5710696	5713145	chr01:5710696-5713145	2449	1	0	0	0	0	0	0	0	0	0	0	0	0	0	0	0	0	0	0	0	0	1	0	0	0	0	SAS_chr08:17339812-17337370
TRANS	chr01	5710699	5713145	chr01:5710699-5713145	2446	1	0	0	0	0	0	0	0	0	1	0	0	0	0	0	0	0	0	0	0	0	0	0	0	0	0	ESL_chr08:18250421-18247966
TRANS	chr01	5710737	5714714	chr01:5710737-5714714	3977	2	0	0	0	0	0	0	0	0	1	0	0	0	0	0	0	1	0	0	0	0	0	0	0	0	0	ESL_chr03:18013288-18017260|PI161_chr03:16295412-16299392
TRANS	chr01	5710885	5714716	chr01:5710885-5714716	3831	1	0	0	0	0	0	0	1	0	0	0	0	0	0	0	0	0	0	0	0	0	0	0	0	0	0	DUD_chr12:7957929-7961759
TRANS	chr01	5710908	5714716	chr01:5710908-5714716	3808	2	0	0	0	0	0	0	1	0	0	1	0	0	0	0	0	0	0	0	0	0	0	0	0	0	0	DUD_chr07:11170806-11174615|INB_chr07:11464613-11468419
TRANS	chr01	5710958	5714716	chr01:5710958-5714716	3758	1	0	0	0	0	0	0	0	0	0	0	0	0	0	0	0	0	0	0	0	0	1	0	0	0	0	SAS_chr10:23990755-23986981
TRANS	chr01	5710962	5714716	chr01:5710962-5714716	3754	3	0	0	0	0	0	0	0	0	1	0	0	0	0	0	0	1	0	0	0	0	1	0	0	0	0	ESL_chr08:17654423-17658177|PI161_chr08:17181729-17185486|SAS_chr08:16927536-16931299
TRANS	chr01	5711357	5714716	chr01:5711357-5714716	3359	1	0	0	0	1	0	0	0	0	0	0	0	0	0	0	0	0	0	0	0	0	0	0	0	0	0	BDR_chr11:12401457-12404824
TRANS	chr01	5711537	5713662	chr01:5711537-5713662	2125	1	0	0	0	0	0	0	0	0	1	0	0	0	0	0	0	0	0	0	0	0	0	0	0	0	0	ESL_chr07:13983811-13985941
TRANS	chr01	5711606	5714716	chr01:5711606-5714716	3110	2	0	0	0	0	0	0	0	0	0	0	0	0	0	1	0	0	0	0	0	0	0	0	0	0	1	NY_chr07:15662715-15665835|VEP_chr07:15484964-15488091
TRANS	chr01	5711618	5714716	chr01:5711618-5714716	3098	3	0	0	0	0	0	1	0	0	0	1	0	0	0	1	0	0	0	0	0	0	0	0	0	0	0	DOYA_chr11:12386757-12389866|INB_chr11:12442855-12445961|NY_chr11:12561475-12564584
TRANS	chr01	5711843	5714716	chr01:5711843-5714716	2873	5	0	0	0	0	0	0	1	0	0	1	0	0	0	1	0	1	0	0	0	0	1	0	0	0	0	DUD_chr12:8021994-8019146|INB_chr12:8144254-8141402|NY_chr12:8038066-8035217|PI161_chr12:8143882-8141033|SAS_chr12:8165697-8162848
TRANS	chr01	5711875	5714716	chr01:5711875-5714716	2841	1	0	0	0	0	0	1	0	0	0	0	0	0	0	0	0	0	0	0	0	0	0	0	0	0	0	DOYA_chr06:18436801-18439634
TRANS	chr01	5712102	5714716	chr01:5712102-5714716	2614	1	0	0	0	0	0	0	0	0	0	0	0	0	0	0	0	1	0	0	0	0	0	0	0	0	0	PI161_chr02:7101693-7099092
TRANS	chr01	5716815	5719860	chr01:5716815-5719860	3045	3	0	0	0	0	0	0	1	0	0	0	0	0	0	1	0	0	0	0	0	0	0	0	0	0	1	DUD_chr02:17658748-17661798|NY_chr04:24519636-24522676|VEP_chr05:5064842-5061805
TRANS	chr01	5716907	5719133	chr01:5716907-5719133	2226	1	0	0	0	0	0	0	0	0	0	1	0	0	0	0	0	0	0	0	0	0	0	0	0	0	0	INB_chr05:8207054-8204804
TRANS	chr01	5717036	5721632	chr01:5717036-5721632	4596	2	0	0	0	0	0	0	0	0	0	0	0	0	0	1	0	0	0	0	0	0	0	0	0	0	1	NY_chr04:9348893-9344363|VEP_chr04:9497165-9492630
TRANS	chr01	5717090	5721632	chr01:5717090-5721632	4542	1	0	0	0	0	0	0	0	0	0	1	0	0	0	0	0	0	0	0	0	0	0	0	0	0	0	INB_chr04:9503266-9498796
TRANS	chr01	5717980	5721632	chr01:5717980-5721632	3652	2	0	0	0	1	0	1	0	0	0	0	0	0	0	0	0	0	0	0	0	0	0	0	0	0	0	BDR_chr04:9428864-9425212|DOYA_chr04:9538199-9534551
TRANS	chr01	5718225	5720353	chr01:5718225-5720353	2128	1	0	0	0	0	0	0	0	0	0	1	0	0	0	0	0	0	0	0	0	0	0	0	0	0	0	INB_chr02:6587188-6585071
TRANS	chr01	5719325	5722370	chr01:5719325-5722370	3045	2	0	0	0	0	0	0	0	1	0	1	0	0	0	0	0	0	0	0	0	0	0	0	0	0	0	DUL_chr03:4704625-4701589|INB_chr03:4481767-4478725
TRANS	chr01	5723273	5725666	chr01:5723273-5725666	2393	1	0	0	0	0	0	0	0	0	0	0	0	0	0	1	0	0	0	0	0	0	0	0	0	0	0	NY_chr08:17495815-17498208
TRANS	chr01	5723281	5725668	chr01:5723281-5725668	2387	2	0	0	0	1	0	0	0	0	0	0	0	0	0	0	0	0	0	0	0	0	0	0	0	0	1	BDR_chr05:17157428-17159816|VEP_chr05:12906322-12908710
TRANS	chr01	5723282	5726358	chr01:5723282-5726358	3076	2	0	0	0	1	0	0	0	0	0	0	0	0	0	1	0	0	0	0	0	0	0	0	0	0	0	BDR_chr09:4064969-4061886|NY_chr09:4219849-4216772
TRANS	chr01	5723283	5725667	chr01:5723283-5725667	2384	1	0	0	0	0	0	0	0	0	0	0	0	0	0	0	0	0	0	0	0	0	1	0	0	0	0	SAS_chr05:17066155-17063762
TRANS	chr01	5723283	5725669	chr01:5723283-5725669	2386	2	0	0	0	0	0	0	0	0	1	0	0	0	0	0	0	1	0	0	0	0	0	0	0	0	0	ESL_chr06:14757737-14755351|PI161_chr06:18259423-18257037
TRANS	chr01	5723283	5726475	chr01:5723283-5726475	3192	4	0	0	0	0	0	1	0	0	0	1	0	0	0	0	0	1	0	0	0	0	1	0	0	0	0	DOYA_chr10:20296255-20293058|INB_chr10:19956941-19953747|PI161_chr08:19259790-19256590|SAS_chr07:17577518-17580715
TRANS	chr01	5723284	5725667	chr01:5723284-5725667	2383	1	0	0	0	0	0	0	0	0	0	0	0	0	0	0	0	1	0	0	0	0	0	0	0	0	0	PI161_chr09:4511829-4509446
TRANS	chr01	5723396	5725537	chr01:5723396-5725537	2141	1	0	0	0	0	0	1	0	0	0	0	0	0	0	0	0	0	0	0	0	0	0	0	0	0	0	DOYA_chr09:5429954-5427816
TRANS	chr01	5723405	5725666	chr01:5723405-5725666	2261	1	0	0	0	0	0	0	0	0	0	1	0	0	0	0	0	0	0	0	0	0	0	0	0	0	0	INB_chr05:16528566-16526306
TRANS	chr01	5723527	5725667	chr01:5723527-5725667	2140	1	0	0	0	0	0	0	0	0	0	0	0	0	0	1	0	0	0	0	0	0	0	0	0	0	0	NY_chr07:4426928-4424789
TRANS	chr01	5724201	5726475	chr01:5724201-5726475	2274	1	0	0	0	1	0	0	0	0	0	0	0	0	0	0	0	0	0	0	0	0	0	0	0	0	0	BDR_chr08:18334787-18332513
TRANS	chr01	5943468	5946145	chr01:5943468-5946145	2677	1	0	0	0	0	0	0	0	0	0	0	0	0	0	0	0	1	0	0	0	0	0	0	0	0	0	PI161_chr11:15343344-15346026
TRANS	chr01	5943468	5946157	chr01:5943468-5946157	2689	1	0	0	0	0	0	1	0	0	0	0	0	0	0	0	0	0	0	0	0	0	0	0	0	0	0	DOYA_chr11:15728112-15730800
TRANS	chr01	5943470	5946157	chr01:5943470-5946157	2687	2	0	0	0	0	0	0	0	0	1	0	0	0	0	0	0	1	0	0	0	0	0	0	0	0	0	ESL_chr06:15426668-15429354|PI161_chr06:18936307-18938995
TRANS	chr01	5944609	5947055	chr01:5944609-5947055	2446	9	0	0	0	1	0	1	0	1	1	1	0	0	0	1	0	1	0	0	0	0	1	0	0	0	1	BDR_chr04:3491186-3488739|DOYA_chr04:3520037-3517591|DUL_chr04:3518882-3516436|ESL_chr04:3510805-3508359|INB_chr04:3506469-3504022|NY_chr04:3510316-3507869|PI161_chr04:3517585-3515139|SAS_chr04:3491303-3488857|VEP_chr04:3517934-3515488
TRANS	chr01	5944612	5947055	chr01:5944612-5947055	2443	1	0	0	0	0	0	0	1	0	0	0	0	0	0	0	0	0	0	0	0	0	0	0	0	0	0	DUD_chr04:3477823-3475380
TRANS	chr01	5946514	5948772	chr01:5946514-5948772	2258	3	0	0	0	0	0	1	0	0	1	0	0	0	0	0	0	0	0	0	0	0	1	0	0	0	0	DOYA_chr11:15730787-15733048|ESL_chr11:15404552-15406817|SAS_chr11:15378198-15380458
TRANS	chr01	5946514	5948862	chr01:5946514-5948862	2348	3	0	0	0	0	0	0	0	0	1	0	0	0	0	0	0	1	0	0	0	0	1	0	0	0	0	ESL_chr06:15429341-15431708|PI161_chr06:18938982-18941351|SAS_chr06:18701578-18699209
TRANS	chr01	5946516	5948772	chr01:5946516-5948772	2256	1	0	0	0	0	0	0	0	0	0	0	0	0	0	0	0	1	0	0	0	0	0	0	0	0	0	PI161_chr11:15346026-15348286
TRANS	chr01	5958080	6000124	chr01:5958080-6000124	42044	1	0	0	0	0	1	0	0	0	0	0	0	0	0	0	0	0	0	0	0	0	0	0	0	0	0	BEL_chr12:22683490-22641446
TRANS	chr01	6000224	6003644	chr01:6000224-6003644	3420	1	0	0	0	0	0	1	0	0	0	0	0	0	0	0	0	0	0	0	0	0	0	0	0	0	0	DOYA_chr07:10513414-10516845
TRANS	chr01	6000224	6081301	chr01:6000224-6081301	81077	1	0	0	0	0	1	0	0	0	0	0	0	0	0	0	0	0	0	0	0	0	0	0	0	0	0	BEL_chr12:22637423-22556297
TRANS	chr01	6016595	6020045	chr01:6016595-6020045	3450	3	0	0	0	0	0	0	1	0	1	0	0	0	0	0	0	0	0	0	0	0	1	0	0	0	0	DUD_chr12:19720307-19723787|ESL_chr12:21033061-21036555|SAS_chr12:22759781-22763262
TRANS	chr01	6016595	6020597	chr01:6016595-6020597	4002	3	0	0	0	1	0	1	0	0	0	1	0	0	0	0	0	0	0	0	0	0	0	0	0	0	0	BDR_chr12:18512752-18516806|DOYA_chr12:18646693-18650742|INB_chr12:18771505-18775552
TRANS	chr01	6017186	6020045	chr01:6017186-6020045	2859	4	0	0	0	0	0	0	1	0	1	0	0	0	0	0	0	1	0	0	0	0	1	0	0	0	0	DUD_chr03:26864763-26867652|ESL_chr03:27865717-27868613|PI161_chr03:26186388-26189283|SAS_chr03:23318420-23321314
TRANS	chr01	6017372	6020045	chr01:6017372-6020045	2673	6	0	0	0	1	0	1	0	1	0	1	0	0	0	1	0	0	0	0	0	0	0	0	0	0	1	BDR_chr03:25079044-25081743|DOYA_chr03:26929431-26932131|DUL_chr03:26857629-26860326|INB_chr03:26519005-26521731|NY_chr03:26612274-26614970|VEP_chr03:26864178-26866881
TRANS	chr01	6061667	6065545	chr01:6061667-6065545	3878	1	0	0	0	0	0	0	0	0	0	0	0	0	0	0	0	0	0	0	0	0	0	0	0	0	1	VEP_chr04:23167704-23171623
TRANS	chr01	6061668	6065622	chr01:6061668-6065622	3954	3	0	0	0	0	0	0	0	0	1	0	0	0	0	1	0	0	0	0	0	0	1	0	0	0	0	ESL_chr03:23138141-23142089|NY_chr05:18921832-18925771|SAS_chr12:17843052-17847006
TRANS	chr01	6061669	6064299	chr01:6061669-6064299	2630	1	0	0	0	0	0	0	0	0	0	1	0	0	0	0	0	0	0	0	0	0	0	0	0	0	0	INB_chr12:11176077-11173426
TRANS	chr01	6061672	6065622	chr01:6061672-6065622	3950	2	0	0	0	0	0	0	1	0	0	0	0	0	0	0	0	1	0	0	0	0	0	0	0	0	0	DUD_chr05:16017917-16013966|PI161_chr05:15998064-15994111
TRANS	chr01	6061673	6065622	chr01:6061673-6065622	3949	2	0	0	0	0	0	0	0	0	1	0	0	0	0	0	0	1	0	0	0	0	0	0	0	0	0	ESL_chr11:12137970-12134034|PI161_chr11:12068331-12064401
TRANS	chr01	6061679	6065651	chr01:6061679-6065651	3972	2	0	0	0	0	0	0	0	0	1	0	0	0	0	0	0	1	0	0	0	0	0	0	0	0	0	ESL_chr08:27455359-27459310|PI161_chr08:25230798-25234750
TRANS	chr01	6062049	6065443	chr01:6062049-6065443	3394	2	0	0	0	1	0	0	0	0	0	0	0	0	0	0	0	0	0	0	0	0	0	0	0	0	1	BDR_chr06:16127161-16130554|VEP_chr06:16107251-16110644
TRANS	chr01	6065697	6068037	chr01:6065697-6068037	2340	7	0	0	0	1	0	0	1	1	1	1	0	0	0	0	0	1	0	0	0	0	1	0	0	0	0	BDR_chr11:26936255-26938595|DUD_chr11:21757733-21760074|DUL_chr10:21050384-21052741|ESL_chr11:21575670-21578010|INB_chr11:21846427-21848765|PI161_chr11:24857307-24859649|SAS_chr11:21540519-21542859
TRANS	chr01	6065697	6068162	chr01:6065697-6068162	2465	1	0	0	0	0	0	1	0	0	0	0	0	0	0	0	0	0	0	0	0	0	0	0	0	0	0	DOYA_chr05:16131227-16133715
TRANS	chr01	6065697	6068309	chr01:6065697-6068309	2612	3	0	0	0	1	0	1	0	0	0	0	0	0	0	0	0	0	0	0	0	0	1	0	0	0	0	BDR_chr08:17969614-17972253|DOYA_chr08:18004290-18006928|SAS_chr05:16437758-16440383
TRANS	chr01	6065697	6068888	chr01:6065697-6068888	3191	1	0	0	0	0	0	1	0	0	0	0	0	0	0	0	0	0	0	0	0	0	0	0	0	0	0	DOYA_chr12:15333286-15330102
TRANS	chr01	6065697	6068975	chr01:6065697-6068975	3278	1	0	0	0	0	0	0	0	0	0	0	0	0	0	0	0	1	0	0	0	0	0	0	0	0	0	PI161_chr12:7729421-7726161
TRANS	chr01	6065697	6068977	chr01:6065697-6068977	3280	3	0	0	0	1	0	0	1	0	0	0	0	0	0	1	0	0	0	0	0	0	0	0	0	0	0	BDR_chr08:22779797-22776511|DUD_chr06:13314644-13311338|NY_chr06:13560370-13557062
TRANS	chr01	6065697	6068978	chr01:6065697-6068978	3281	2	0	0	0	0	0	0	0	0	1	0	0	0	0	0	0	0	0	0	0	0	1	0	0	0	0	ESL_chr10:7958645-7955331|SAS_chr10:7440189-7436874
TRANS	chr01	6065697	6068979	chr01:6065697-6068979	3282	3	0	0	0	1	0	0	0	0	0	1	0	0	0	1	0	0	0	0	0	0	0	0	0	0	0	BDR_chr06:8390797-8387500|INB_chr04:17549067-17545749|NY_chr06:8604222-8600928
TRANS	chr01	6065697	6068981	chr01:6065697-6068981	3284	1	0	0	0	1	0	0	0	0	0	0	0	0	0	0	0	0	0	0	0	0	0	0	0	0	0	BDR_chr08:22812578-22809272
TRANS	chr01	6065698	6068175	chr01:6065698-6068175	2477	1	0	0	0	0	0	0	0	0	0	1	0	0	0	0	0	0	0	0	0	0	0	0	0	0	0	INB_chr02:18676075-18678588
TRANS	chr01	6065812	6068175	chr01:6065812-6068175	2363	1	0	0	0	1	0	0	0	0	0	0	0	0	0	0	0	0	0	0	0	0	0	0	0	0	0	BDR_chr12:15971924-15974280
TRANS	chr01	6066103	6068978	chr01:6066103-6068978	2875	4	0	0	0	0	0	1	1	0	0	0	0	0	0	0	0	1	0	0	0	0	1	0	0	0	0	DOYA_chr11:9886357-9889308|DUD_chr11:9695868-9698816|PI161_chr11:9592832-9595782|SAS_chr11:9622727-9625676
TRANS	chr01	6066194	6068298	chr01:6066194-6068298	2104	1	0	0	0	0	0	0	0	0	1	0	0	0	0	0	0	0	0	0	0	0	0	0	0	0	0	ESL_chr11:12128386-12126266
TRANS	chr01	6066286	6068298	chr01:6066286-6068298	2012	1	0	0	0	0	0	0	0	0	1	0	0	0	0	0	0	0	0	0	0	0	0	0	0	0	0	ESL_chr04:20681937-20679922
TRANS	chr01	6066506	6068979	chr01:6066506-6068979	2473	6	0	0	0	1	0	1	0	1	0	1	0	0	0	1	0	0	0	0	0	0	0	0	0	0	1	BDR_chr04:25218017-25215517|DOYA_chr04:25236944-25234443|DUL_chr04:25430680-25428176|INB_chr04:27688600-27686101|NY_chr04:29093812-29091307|VEP_chr04:25251117-25248613
TRANS	chr01	6066743	6068978	chr01:6066743-6068978	2235	6	0	0	0	1	0	1	0	1	0	1	0	0	0	1	0	0	0	0	0	0	0	0	0	0	1	BDR_chr12:4734092-4736351|DOYA_chr12:4793004-4795264|DUL_chr12:5079497-5081733|INB_chr12:4902390-4904650|NY_chr12:4808527-4810788|VEP_chr12:4892222-4894482
TRANS	chr01	6081402	6119923	chr01:6081402-6119923	38521	1	0	0	0	0	1	0	0	0	0	0	0	0	0	0	0	0	0	0	0	0	0	0	0	0	0	BEL_chr12:22566093-22527535
TRANS	chr01	6102083	6108232	chr01:6102083-6108232	6149	1	0	0	0	0	0	1	0	0	0	0	0	0	0	0	0	0	0	0	0	0	0	0	0	0	0	DOYA_chr06:6433925-6427782
TRANS	chr01	6102085	6104431	chr01:6102085-6104431	2346	10	0	0	0	1	0	1	1	1	1	1	0	0	0	1	0	1	0	0	0	0	1	0	0	0	1	BDR_chr04:4430263-4432612|DOYA_chr04:4432943-4435286|DUD_chr04:4461731-4464076|DUL_chr04:4409946-4412304|ESL_chr04:4423889-4426234|INB_chr04:4453635-4455984|NY_chr04:4442474-4444819|PI161_chr04:4378070-4380411|SAS_chr04:4354202-4356545|VEP_chr04:4455285-4457637
TRANS	chr01	6102087	6104431	chr01:6102087-6104431	2344	1	0	0	0	0	0	0	1	0	0	0	0	0	0	0	0	0	0	0	0	0	0	0	0	0	0	DUD_chr10:19778561-19776218
TRANS	chr01	6102087	6108230	chr01:6102087-6108230	6143	2	0	0	0	0	0	0	0	1	0	0	0	0	0	1	0	0	0	0	0	0	0	0	0	0	0	DUL_chr04:20993388-20999523|NY_chr04:20638208-20644333
TRANS	chr01	6105362	6108230	chr01:6105362-6108230	2868	6	0	0	0	1	0	0	1	1	0	1	0	0	0	1	0	0	0	0	0	0	0	0	0	0	1	BDR_chr11:16961370-16964213|DUD_chr11:16894453-16897307|DUL_chr11:17101636-17104487|INB_chr11:17021850-17024701|NY_chr11:17295600-17298454|VEP_chr11:17144065-17146923
TRANS	chr01	6105362	6108235	chr01:6105362-6108235	2873	5	0	0	0	1	0	1	0	1	0	1	0	0	0	0	0	0	0	0	0	0	0	0	0	0	1	BDR_chr12:2423566-2420709|DOYA_chr12:2406453-2403599|DUL_chr12:2504759-2501897|INB_chr12:2483045-2480188|VEP_chr12:2476023-2473163
TRANS	chr01	6105761	6108230	chr01:6105761-6108230	2469	5	0	0	0	0	0	0	1	0	1	0	0	0	0	0	0	1	0	0	0	0	1	0	0	0	1	DUD_chr09:7207352-7209803|ESL_chr09:7690879-7693335|PI161_chr09:7534709-7537171|SAS_chr09:7575440-7577899|VEP_chr09:7071861-7074316
TRANS	chr01	6105764	6108079	chr01:6105764-6108079	2315	4	0	0	0	1	0	0	0	0	0	1	0	0	0	1	0	0	0	0	0	0	0	0	0	0	1	BDR_chr04:7128317-7130631|INB_chr04:7188398-7190695|NY_chr04:7051498-7053794|VEP_chr04:7168040-7170336
TRANS	chr01	6120023	6147107	chr01:6120023-6147107	27084	1	0	0	0	0	1	0	0	0	0	0	0	0	0	0	0	0	0	0	0	0	0	0	0	0	0	BEL_chr12:22526877-22499793
TRANS	chr01	6145042	6147107	chr01:6145042-6147107	2065	1	0	0	0	0	0	1	0	0	0	0	0	0	0	0	0	0	0	0	0	0	0	0	0	0	0	DOYA_chr11:17234367-17236408
TRANS	chr01	6147208	6211189	chr01:6147208-6211189	63981	1	0	0	0	0	1	0	0	0	0	0	0	0	0	0	0	0	0	0	0	0	0	0	0	0	0	BEL_chr12:22494391-22430424
TRANS	chr01	6191210	6313533	chr01:6191210-6313533	122323	1	0	0	0	0	1	0	0	0	0	0	0	0	0	0	0	0	0	0	0	0	0	0	0	0	0	BEL_chr12:22450381-22328117
TRANS	chr01	6235891	6238112	chr01:6235891-6238112	2221	3	0	0	0	0	0	0	0	0	0	0	0	0	0	1	0	0	1	0	0	1	0	0	0	0	0	NY_chr03:6225252-6223029|PI164_chr11:10820570-10818357|QME_chr11:10741716-10739503
TRANS	chr01	6235891	6238134	chr01:6235891-6238134	2243	5	0	0	0	1	0	1	0	1	0	1	0	0	0	1	0	0	0	0	0	0	0	0	0	0	0	BDR_chr04:21136497-21134253|DOYA_chr04:21008723-21006479|DUL_chr04:21083842-21081598|INB_chr04:20893883-20891639|NY_chr04:20728652-20726409
TRANS	chr01	6235891	6238136	chr01:6235891-6238136	2245	2	0	0	0	0	0	0	1	0	0	0	0	0	0	0	0	1	0	0	0	0	0	0	0	0	0	DUD_chr08:23900827-23898584|PI161_chr11:2270012-2272293
TRANS	chr01	6235891	6238370	chr01:6235891-6238370	2479	4	0	0	0	1	0	0	0	0	0	1	0	0	0	1	0	0	0	0	0	0	0	0	0	0	1	BDR_chr03:8009214-8011693|INB_chr03:7651895-7654374|NY_chr03:7732037-7734516|VEP_chr03:7825069-7827548
TRANS	chr01	6235891	6238748	chr01:6235891-6238748	2857	5	0	0	0	1	0	0	0	1	0	1	0	0	0	1	0	0	0	0	0	0	0	0	0	0	1	BDR_chr11:33965362-33968208|DUL_chr11:29084188-29087034|INB_chr11:28877723-28880571|NY_chr11:34656063-34658909|VEP_chr11:29318654-29321500
TRANS	chr01	6235891	6238773	chr01:6235891-6238773	2882	1	0	0	0	0	0	0	0	0	0	0	0	0	0	0	0	0	0	0	0	0	0	0	0	0	1	VEP_chr03:18089351-18086457
TRANS	chr01	6235892	6238772	chr01:6235892-6238772	2880	2	0	0	0	0	0	0	0	1	0	1	0	0	0	0	0	0	0	0	0	0	0	0	0	0	0	DUL_chr02:18775016-18772112|INB_chr02:18597171-18594268
TRANS	chr01	6235897	6238142	chr01:6235897-6238142	2245	1	0	0	0	0	0	0	0	0	0	0	0	0	0	0	0	1	0	0	0	0	0	0	0	0	0	PI161_chr05:20660757-20658504
TRANS	chr01	6313529	6456524	chr01:6313529-6456524	142995	1	0	0	0	0	1	0	0	0	0	0	0	0	0	0	0	0	0	0	0	0	0	0	0	0	0	BEL_chr12:22317975-22175059
TRANS	chr01	6456520	6459384	chr01:6456520-6459384	2864	3	0	0	0	0	0	0	0	0	1	0	0	0	0	0	0	1	0	0	0	0	1	0	0	0	0	ESL_chr06:29357600-29360490|PI161_chr06:30260361-30263151|SAS_chr06:4077409-4074576
TRANS	chr01	6456520	6466668	chr01:6456520-6466668	10148	1	0	0	0	0	0	0	1	0	0	0	0	0	0	0	0	0	0	0	0	0	0	0	0	0	0	DUD_chr08:4107734-4117919
TRANS	chr01	6456521	6461717	chr01:6456521-6461717	5196	1	0	0	0	0	0	0	0	0	0	1	0	0	0	0	0	0	0	0	0	0	0	0	0	0	0	INB_chr10:26270382-26265185
TRANS	chr01	6456521	6466663	chr01:6456521-6466663	10142	2	0	0	0	1	0	1	0	0	0	0	0	0	0	0	0	0	0	0	0	0	0	0	0	0	0	BDR_chr09:14011212-14021406|DOYA_chr04:7737519-7747722
TRANS	chr01	6456521	6466667	chr01:6456521-6466667	10146	1	0	0	0	0	0	0	0	0	0	1	0	0	0	0	0	0	0	0	0	0	0	0	0	0	0	INB_chr06:16554604-16544564
TRANS	chr01	6456522	6466669	chr01:6456522-6466669	10147	2	0	0	0	1	0	0	0	1	0	0	0	0	0	0	0	0	0	0	0	0	0	0	0	0	0	BDR_chr03:5007552-4997420|DUL_chr03:5009039-4998896
TRANS	chr01	6456524	6464098	chr01:6456524-6464098	7574	1	0	0	0	0	0	0	0	0	0	0	0	0	0	0	0	0	0	0	0	0	0	0	0	0	1	VEP_chr03:20122006-20129605
TRANS	chr01	6456524	6466182	chr01:6456524-6466182	9658	4	0	0	0	0	0	0	1	1	0	1	0	0	0	1	0	0	0	0	0	0	0	0	0	0	0	DUD_chr12:4930712-4921019|DUL_chr12:5278825-5269113|INB_chr12:5106658-5096983|NY_chr06:11885733-11895428
TRANS	chr01	6456524	6466233	chr01:6456524-6466233	9709	5	0	0	0	1	0	1	0	1	0	1	0	0	0	1	0	0	0	0	0	0	0	0	0	0	0	BDR_chr10:7735376-7725666|DOYA_chr10:7599359-7589642|DUL_chr10:7673467-7663741|INB_chr10:7653699-7644006|NY_chr10:7668337-7658627
TRANS	chr01	6456524	6466239	chr01:6456524-6466239	9715	1	0	0	0	0	0	0	1	0	0	0	0	0	0	0	0	0	0	0	0	0	0	0	0	0	0	DUD_chr09:10139911-10130120
TRANS	chr01	6456524	6466660	chr01:6456524-6466660	10136	1	0	0	0	1	0	0	0	0	0	0	0	0	0	0	0	0	0	0	0	0	0	0	0	0	0	BDR_chr08:22543155-22532983
TRANS	chr01	6456524	6466661	chr01:6456524-6466661	10137	3	0	0	0	0	0	1	1	0	0	0	0	0	0	1	0	0	0	0	0	0	0	0	0	0	0	DOYA_chr06:5752614-5762787|DUD_chr06:5412081-5422272|NY_chr06:5619840-5630010
TRANS	chr01	6456524	6466662	chr01:6456524-6466662	10138	1	0	0	0	0	0	0	0	0	0	1	0	0	0	0	0	0	0	0	0	0	0	0	0	0	0	INB_chr10:14192154-14202341
TRANS	chr01	6456524	6466664	chr01:6456524-6466664	10140	2	0	0	0	0	0	0	0	0	0	1	0	0	0	0	0	0	0	0	0	0	1	0	0	0	0	INB_chr06:23414065-23424240|SAS_chr11:1298069-1287894
TRANS	chr01	6456524	6466670	chr01:6456524-6466670	10146	2	0	0	0	0	0	0	0	0	1	0	0	0	0	0	0	0	0	0	0	0	1	0	0	0	0	ESL_chr09:10635644-10625423|SAS_chr09:10512485-10502250
TRANS	chr01	6456525	6460188	chr01:6456525-6460188	3663	6	0	0	0	1	0	1	0	1	0	1	0	0	0	1	0	0	0	0	0	0	0	0	0	0	1	BDR_chr05:6940932-6937217|DOYA_chr04:23506011-23509720|DUL_chr04:23627695-23631390|INB_chr04:25948156-25951855|NY_chr04:27397351-27401054|VEP_chr04:23514014-23517752
TRANS	chr01	6456525	6460250	chr01:6456525-6460250	3725	2	0	0	0	0	0	0	0	0	0	0	0	0	0	0	0	1	0	0	0	0	1	0	0	0	0	PI161_chr07:15847980-15844261|SAS_chr07:15860842-15857132
TRANS	chr01	6456525	6461036	chr01:6456525-6461036	4511	2	0	0	0	0	0	0	0	0	1	0	0	0	0	0	0	1	0	0	0	0	0	0	0	0	0	ESL_chr10:17246225-17250709|PI161_chr10:16820516-16824959
TRANS	chr01	6456525	6462912	chr01:6456525-6462912	6387	1	0	0	0	0	0	0	0	0	0	1	0	0	0	0	0	0	0	0	0	0	0	0	0	0	0	INB_chr10:14200408-14206823
TRANS	chr01	6456525	6463402	chr01:6456525-6463402	6877	1	0	0	0	0	0	0	0	0	0	0	0	0	0	0	0	1	0	0	0	0	0	0	0	0	0	PI161_chr02:20727434-20720545
TRANS	chr01	6456525	6463770	chr01:6456525-6463770	7245	2	0	0	0	0	0	0	0	0	1	0	0	0	0	0	0	1	0	0	0	0	0	0	0	0	0	ESL_chr08:10030465-10037671|PI161_chr04:10029933-10022726
TRANS	chr01	6456525	6464719	chr01:6456525-6464719	8194	2	0	0	0	1	0	0	0	0	0	0	0	0	0	1	0	0	0	0	0	0	0	0	0	0	0	BDR_chr07:5092350-5084163|NY_chr07:5040219-5032019
TRANS	chr01	6456525	6466180	chr01:6456525-6466180	9655	3	0	0	0	1	0	1	0	0	0	0	0	0	0	1	0	0	0	0	0	0	0	0	0	0	0	BDR_chr11:6125990-6135689|DOYA_chr11:6141633-6151333|NY_chr11:6179016-6188706
TRANS	chr01	6456525	6466182	chr01:6456525-6466182	9657	3	0	0	0	0	0	0	1	0	0	0	0	0	0	1	0	0	0	0	0	0	1	0	0	0	0	DUD_chr12:4922454-4912830|NY_chr11:9638388-9628758|SAS_chr12:5067479-5057777
TRANS	chr01	6456525	6466194	chr01:6456525-6466194	9669	6	0	0	0	1	0	1	0	1	0	1	0	0	0	1	0	0	0	0	0	0	0	0	0	0	1	BDR_chr12:12801120-12791461|DOYA_chr12:12843017-12833349|DUL_chr12:13233605-13223916|INB_chr12:13059281-13049620|NY_chr12:12836686-12827005|VEP_chr12:13019096-13009419
TRANS	chr01	6456525	6466224	chr01:6456525-6466224	9699	1	0	0	0	0	0	0	0	0	0	0	0	0	0	1	0	0	0	0	0	0	0	0	0	0	0	NY_chr07:16234283-16224540
TRANS	chr01	6456525	6466232	chr01:6456525-6466232	9707	1	0	0	0	0	0	1	0	0	0	0	0	0	0	0	0	0	0	0	0	0	0	0	0	0	0	DOYA_chr05:18171416-18181121
TRANS	chr01	6456525	6466339	chr01:6456525-6466339	9814	2	0	0	0	0	0	0	0	0	0	0	0	0	0	1	0	0	0	0	0	0	0	0	0	0	1	NY_chr11:27888185-27897978|VEP_chr11:22474943-22484751
TRANS	chr01	6456525	6466599	chr01:6456525-6466599	10074	1	0	0	0	0	0	0	0	1	0	0	0	0	0	0	0	0	0	0	0	0	0	0	0	0	0	DUL_chr04:29070165-29060029
TRANS	chr01	6456525	6466618	chr01:6456525-6466618	10093	1	0	0	0	0	0	0	0	1	0	0	0	0	0	0	0	0	0	0	0	0	0	0	0	0	0	DUL_chr02:4121043-4110897
TRANS	chr01	6456525	6466634	chr01:6456525-6466634	10109	1	0	0	0	0	0	0	0	0	0	1	0	0	0	0	0	0	0	0	0	0	0	0	0	0	0	INB_chr05:8760277-8770461
TRANS	chr01	6456525	6466659	chr01:6456525-6466659	10134	1	0	0	0	1	0	0	0	0	0	0	0	0	0	0	0	0	0	0	0	0	0	0	0	0	0	BDR_chr08:15482076-15492208
TRANS	chr01	6456525	6466666	chr01:6456525-6466666	10141	1	0	0	0	0	0	0	0	0	0	0	0	0	0	1	0	0	0	0	0	0	0	0	0	0	0	NY_chr07:15310518-15300368
TRANS	chr01	6456525	6466667	chr01:6456525-6466667	10142	1	0	0	0	0	0	1	0	0	0	0	0	0	0	0	0	0	0	0	0	0	0	0	0	0	0	DOYA_chr04:7745791-7755974
TRANS	chr01	6456527	6466662	chr01:6456527-6466662	10135	1	0	0	0	0	0	0	0	0	0	0	0	0	0	0	0	1	0	0	0	0	0	0	0	0	0	PI161_chr12:5071538-5061355
TRANS	chr01	6456565	6466161	chr01:6456565-6466161	9596	1	0	0	0	0	0	0	1	0	0	0	0	0	0	0	0	0	0	0	0	0	0	0	0	0	0	DUD_chr05:7211534-7221173
TRANS	chr01	6456565	6466665	chr01:6456565-6466665	10100	1	0	0	0	0	0	0	1	0	0	0	0	0	0	0	0	0	0	0	0	0	0	0	0	0	0	DUD_chr03:17642813-17652987
TRANS	chr01	6456576	6466664	chr01:6456576-6466664	10088	1	0	0	0	0	0	0	0	0	1	0	0	0	0	0	0	0	0	0	0	0	0	0	0	0	0	ESL_chr05:5205064-5194904
TRANS	chr01	6456579	6466664	chr01:6456579-6466664	10085	2	0	0	0	0	0	0	0	1	0	0	0	0	0	0	0	0	0	0	0	0	0	0	0	0	1	DUL_chr02:21865747-21875817|VEP_chr02:24566408-24576468
TRANS	chr01	6456580	6466663	chr01:6456580-6466663	10083	1	0	0	0	0	0	0	0	0	0	0	0	0	0	0	0	1	0	0	0	0	0	0	0	0	0	PI161_chr11:25575142-25565011
TRANS	chr01	6456616	6466182	chr01:6456616-6466182	9566	1	0	0	0	0	0	0	0	0	1	0	0	0	0	0	0	0	0	0	0	0	0	0	0	0	0	ESL_chr12:5845146-5835491
TRANS	chr01	6456616	6466663	chr01:6456616-6466663	10047	1	0	0	0	0	0	0	0	0	1	0	0	0	0	0	0	0	0	0	0	0	0	0	0	0	0	ESL_chr10:9207315-9197228
TRANS	chr01	6457326	6466663	chr01:6457326-6466663	9337	2	0	0	0	0	0	0	0	0	0	0	0	0	0	1	0	0	0	0	0	0	0	0	0	0	1	NY_chr11:27505225-27495855|VEP_chr11:22091920-22082550
TRANS	chr01	6457400	6466663	chr01:6457400-6466663	9263	1	0	0	0	0	0	0	0	0	1	0	0	0	0	0	0	0	0	0	0	0	0	0	0	0	0	ESL_chr10:27647302-27656627
TRANS	chr01	6457438	6466258	chr01:6457438-6466258	8820	1	0	0	0	0	0	0	1	0	0	0	0	0	0	0	0	0	0	0	0	0	0	0	0	0	0	DUD_chr07:24587684-24578878
TRANS	chr01	6457440	6466239	chr01:6457440-6466239	8799	1	0	0	0	1	0	0	0	0	0	0	0	0	0	0	0	0	0	0	0	0	0	0	0	0	0	BDR_chr05:18965216-18974071
TRANS	chr01	6457490	6465217	chr01:6457490-6465217	7727	1	0	0	0	0	0	1	0	0	0	0	0	0	0	0	0	0	0	0	0	0	0	0	0	0	0	DOYA_chr05:7225482-7233211
TRANS	chr01	6457845	6466224	chr01:6457845-6466224	8379	1	0	0	0	0	0	0	0	0	0	0	0	0	0	0	0	0	0	0	0	0	0	0	0	0	1	VEP_chr07:16068924-16060505
TRANS	chr01	6457852	6466115	chr01:6457852-6466115	8263	2	0	0	0	0	0	0	1	0	0	0	0	0	0	1	0	0	0	0	0	0	0	0	0	0	0	DUD_chr12:15630272-15638594|NY_chr12:15726411-15734715
TRANS	chr01	6457865	6466115	chr01:6457865-6466115	8250	1	0	0	0	0	0	0	0	0	0	0	0	0	0	0	0	0	0	0	0	0	1	0	0	0	0	SAS_chr12:18706885-18715165
TRANS	chr01	6457985	6460188	chr01:6457985-6460188	2203	2	0	0	0	0	0	0	0	0	0	0	0	0	0	0	0	1	0	0	0	0	1	0	0	0	0	PI161_chr04:23408722-23410959|SAS_chr04:23384378-23386617
TRANS	chr01	6457985	6460513	chr01:6457985-6460513	2528	1	0	0	0	0	0	0	1	0	0	0	0	0	0	0	0	0	0	0	0	0	0	0	0	0	0	DUD_chr04:23679542-23682102
TRANS	chr01	6457985	6466115	chr01:6457985-6466115	8130	1	0	0	0	0	0	0	0	0	0	0	0	0	0	0	0	1	0	0	0	0	0	0	0	0	0	PI161_chr12:15735276-15743426
TRANS	chr01	6457985	6466180	chr01:6457985-6466180	8195	1	0	0	0	0	0	0	0	1	0	0	0	0	0	0	0	0	0	0	0	0	0	0	0	0	0	DUL_chr11:6087718-6095939
TRANS	chr01	6457985	6466239	chr01:6457985-6466239	8254	1	0	0	0	0	0	0	0	0	0	1	0	0	0	0	0	0	0	0	0	0	0	0	0	0	0	INB_chr09:7465100-7473388
TRANS	chr01	6457985	6466665	chr01:6457985-6466665	8680	4	0	0	0	0	0	0	0	1	0	0	0	0	0	1	0	1	0	0	0	0	1	0	0	0	0	DUL_chr09:22927408-22918713|NY_chr09:18458478-18449788|PI161_chr09:18607237-18598517|SAS_chr09:16328250-16319542
TRANS	chr01	6457987	6460188	chr01:6457987-6460188	2201	1	0	0	0	0	0	0	0	0	1	0	0	0	0	0	0	0	0	0	0	0	0	0	0	0	0	ESL_chr04:22430622-22432862
TRANS	chr01	6457996	6466115	chr01:6457996-6466115	8119	1	0	0	0	0	0	0	0	0	1	0	0	0	0	0	0	0	0	0	0	0	0	0	0	0	0	ESL_chr12:16891451-16899587
TRANS	chr01	6458003	6466239	chr01:6458003-6466239	8236	2	0	0	0	1	0	0	1	0	0	0	0	0	0	0	0	0	0	0	0	0	0	0	0	0	0	BDR_chr09:18160450-18152203|DUD_chr09:18386509-18378264
TRANS	chr01	6458003	6466665	chr01:6458003-6466665	8662	1	0	0	0	0	0	0	0	0	0	0	0	0	0	0	0	0	0	0	0	0	0	0	0	0	1	VEP_chr09:19807712-19799048
TRANS	chr01	6458031	6466255	chr01:6458031-6466255	8224	1	0	0	0	0	0	0	0	0	1	0	0	0	0	0	0	0	0	0	0	0	0	0	0	0	0	ESL_chr05:26443033-26451292
TRANS	chr01	6458069	6466256	chr01:6458069-6466256	8187	2	0	0	0	1	0	0	0	1	0	0	0	0	0	0	0	0	0	0	0	0	0	0	0	0	0	BDR_chr05:18839890-18831702|DUL_chr05:14226887-14218723
TRANS	chr01	6458071	6466258	chr01:6458071-6466258	8187	6	0	0	0	1	0	1	0	1	0	1	0	0	0	1	0	0	0	0	0	0	0	0	0	0	1	BDR_chr07:21149388-21141216|DOYA_chr07:21186776-21178586|DUL_chr07:21136718-21128524|INB_chr07:21289911-21281729|NY_chr11:24156341-24164509|VEP_chr07:24897814-24889613
TRANS	chr01	6458077	6466180	chr01:6458077-6466180	8103	2	0	0	0	0	0	0	0	0	0	0	0	0	0	1	0	0	0	0	0	0	0	0	0	0	1	NY_chr03:29009036-29017153|VEP_chr03:29251452-29259564
TRANS	chr01	6458143	6466209	chr01:6458143-6466209	8066	4	0	0	0	0	0	0	0	1	1	0	0	0	0	0	0	1	0	0	0	0	1	0	0	0	0	DUL_chr07:11569484-11561402|ESL_chr07:11898720-11906797|PI161_chr07:11360279-11352202|SAS_chr07:11364890-11356823
TRANS	chr01	6458143	6466239	chr01:6458143-6466239	8096	1	0	0	0	0	0	0	0	0	0	1	0	0	0	0	0	0	0	0	0	0	0	0	0	0	0	INB_chr10:24220409-24228511
TRANS	chr01	6458249	6466663	chr01:6458249-6466663	8414	1	0	0	0	0	0	0	0	1	0	0	0	0	0	0	0	0	0	0	0	0	0	0	0	0	0	DUL_chr09:4124446-4132894
TRANS	chr01	6458271	6466665	chr01:6458271-6466665	8394	2	0	0	0	0	0	0	0	0	0	1	0	0	0	1	0	0	0	0	0	0	0	0	0	0	0	INB_chr09:10348603-10340208|NY_chr09:10069397-10060987
TRANS	chr01	6458304	6466664	chr01:6458304-6466664	8360	1	0	0	0	0	0	0	0	0	1	0	0	0	0	0	0	0	0	0	0	0	0	0	0	0	0	ESL_chr10:17250833-17259157
TRANS	chr01	6458455	6466660	chr01:6458455-6466660	8205	1	0	0	0	1	0	0	0	0	0	0	0	0	0	0	0	0	0	0	0	0	0	0	0	0	0	BDR_chr06:27988955-27997176
TRANS	chr01	6458725	6466663	chr01:6458725-6466663	7938	1	0	0	0	0	0	0	0	0	0	0	0	0	0	0	0	0	0	0	0	0	1	0	0	0	0	SAS_chr06:27069609-27061665
TRANS	chr01	6458771	6465486	chr01:6458771-6465486	6715	1	0	0	0	0	0	1	0	0	0	0	0	0	0	0	0	0	0	0	0	0	0	0	0	0	0	DOYA_chr10:8794117-8787424
TRANS	chr01	6458830	6463940	chr01:6458830-6463940	5110	3	0	0	0	0	0	0	0	0	1	0	0	0	0	0	0	1	0	0	0	0	1	0	0	0	0	ESL_chr07:15433628-15428503|PI161_chr07:15546552-15541429|SAS_chr07:15559268-15554142
TRANS	chr01	6458865	6466663	chr01:6458865-6466663	7798	1	0	0	0	0	0	0	0	0	1	0	0	0	0	0	0	0	0	0	0	0	0	0	0	0	0	ESL_chr11:13262976-13270864
TRANS	chr01	6458889	6466663	chr01:6458889-6466663	7774	3	0	0	0	0	0	0	1	0	0	0	0	0	0	0	0	1	0	0	0	0	1	0	0	0	0	DUD_chr12:870585-878374|PI161_chr12:867083-874883|SAS_chr12:882699-890500
TRANS	chr01	6458985	6464719	chr01:6458985-6464719	5734	1	0	0	0	0	0	0	0	0	0	1	0	0	0	0	0	0	0	0	0	0	0	0	0	0	0	INB_chr07:5093244-5087508
TRANS	chr01	6458996	6466665	chr01:6458996-6466665	7669	1	0	0	0	0	0	0	0	0	0	1	0	0	0	0	0	0	0	0	0	0	0	0	0	0	0	INB_chr10:12788099-12795784
TRANS	chr01	6459000	6461036	chr01:6459000-6461036	2036	2	0	0	0	1	0	0	0	0	0	0	0	0	0	0	0	0	0	0	0	0	0	0	0	0	1	BDR_chr10:17211533-17213616|VEP_chr10:17172790-17174871
TRANS	chr01	6459024	6461700	chr01:6459024-6461700	2676	2	0	0	0	0	0	0	1	1	0	0	0	0	0	0	0	0	0	0	0	0	0	0	0	0	0	DUD_chr11:14788787-14786107|DUL_chr11:14983987-14981308
TRANS	chr01	6459048	6466147	chr01:6459048-6466147	7099	4	0	0	0	0	0	0	1	0	1	0	0	0	0	0	0	1	0	0	0	0	1	0	0	0	0	DUD_chr03:7714938-7722017|ESL_chr03:7452361-7459445|PI161_chr03:7448258-7455338|SAS_chr03:7424823-7431902
TRANS	chr01	6459103	6466669	chr01:6459103-6466669	7566	3	0	0	0	0	0	0	0	0	1	0	0	0	0	0	0	1	0	0	0	0	1	0	0	0	0	ESL_chr06:29360486-29368090|PI161_chr06:30263147-30270732|SAS_chr06:4074580-4066998
TRANS	chr01	6459159	6466338	chr01:6459159-6466338	7179	1	0	0	0	1	0	0	0	0	0	0	0	0	0	0	0	0	0	0	0	0	0	0	0	0	0	BDR_chr12:11683961-11691112
TRANS	chr01	6459256	6466239	chr01:6459256-6466239	6983	2	0	0	0	1	0	1	0	0	0	0	0	0	0	0	0	0	0	0	0	0	0	0	0	0	0	BDR_chr10:19843006-19836024|DOYA_chr10:20004807-19997823
TRANS	chr01	6459257	6466663	chr01:6459257-6466663	7406	3	0	0	0	0	0	0	0	0	1	0	0	0	0	0	0	1	0	0	0	0	1	0	0	0	0	ESL_chr07:15731453-15724030|PI161_chr07:15844246-15836844|SAS_chr07:15857117-15849693
TRANS	chr01	6459302	6466231	chr01:6459302-6466231	6929	1	0	0	0	0	0	1	0	0	0	0	0	0	0	0	0	0	0	0	0	0	0	0	0	0	0	DOYA_chr03:19446967-19453889
TRANS	chr01	6459302	6466237	chr01:6459302-6466237	6935	5	0	0	0	1	0	0	1	1	0	0	0	0	0	1	0	0	0	0	0	0	0	0	0	0	1	BDR_chr04:22773543-22780476|DUD_chr03:19284444-19291376|DUL_chr03:19265469-19272404|NY_chr03:19102383-19109316|VEP_chr03:19396818-19403752
TRANS	chr01	6459362	6464437	chr01:6459362-6464437	5075	1	0	0	0	1	0	0	0	0	0	0	0	0	0	0	0	0	0	0	0	0	0	0	0	0	0	BDR_chr10:23918024-23912950
TRANS	chr01	6459619	6466662	chr01:6459619-6466662	7043	1	0	0	0	0	0	0	0	0	0	1	0	0	0	0	0	0	0	0	0	0	0	0	0	0	0	INB_chr11:4079263-4086295
TRANS	chr01	6459619	6466663	chr01:6459619-6466663	7044	2	0	0	0	0	0	0	0	0	0	0	0	0	0	1	0	0	0	0	0	0	0	0	0	0	1	NY_chr11:4082183-4089208|VEP_chr11:4134500-4141530
TRANS	chr01	6459640	6466232	chr01:6459640-6466232	6592	2	0	0	0	0	0	0	1	0	0	0	0	0	0	1	0	0	0	0	0	0	0	0	0	0	0	DUD_chr12:3556553-3563149|NY_chr12:3645296-3651882
TRANS	chr01	6459966	6464282	chr01:6459966-6464282	4316	6	0	0	0	1	0	1	1	1	0	1	0	0	0	0	0	0	0	0	0	0	0	0	0	0	1	BDR_chr07:19731080-19735396|DOYA_chr07:19803168-19798849|DUD_chr07:23179221-23183537|DUL_chr07:19722830-19718504|INB_chr07:19896611-19892297|VEP_chr07:23481300-23476988
TRANS	chr01	6460511	6466239	chr01:6460511-6466239	5728	3	0	0	0	0	0	0	0	1	0	0	0	0	0	0	0	1	0	0	0	0	1	0	0	0	0	DUL_chr04:23638763-23644499|PI161_chr04:23418318-23424049|SAS_chr04:23393980-23399700
TRANS	chr01	6460511	6466663	chr01:6460511-6466663	6152	4	0	0	0	1	0	1	1	0	0	1	0	0	0	0	0	0	0	0	0	0	0	0	0	0	0	BDR_chr05:6929842-6923667|DOYA_chr04:23517087-23523256|DUD_chr04:23688960-23695100|INB_chr04:25959233-25965370
TRANS	chr01	6461199	6466663	chr01:6461199-6466663	5464	3	0	0	0	0	0	0	0	0	1	0	0	0	0	0	0	1	0	0	0	0	1	0	0	0	0	ESL_chr11:16462095-16467556|PI161_chr11:19687398-19692849|SAS_chr11:16418662-16424126
TRANS	chr01	6461323	6466664	chr01:6461323-6466664	5341	3	0	0	0	1	0	0	0	0	0	0	0	0	0	0	0	1	0	0	0	0	0	0	0	0	1	BDR_chr10:17213624-17218937|PI161_chr10:16824967-16830307|VEP_chr10:17174879-17180197
TRANS	chr01	6461694	6466660	chr01:6461694-6466660	4966	3	0	0	0	0	0	0	1	0	0	1	0	0	0	1	0	0	0	0	0	0	0	0	0	0	0	DUD_chr11:14782682-14777713|INB_chr11:14943424-14938457|NY_chr11:15211644-15206673
TRANS	chr01	6461844	6466209	chr01:6461844-6466209	4365	2	0	0	0	0	0	0	0	0	1	0	0	0	0	0	0	0	0	0	0	0	1	0	0	0	0	ESL_chr03:20514735-20519094|SAS_chr12:15221552-15225909
TRANS	chr01	6463531	6466661	chr01:6463531-6466661	3130	1	0	0	0	0	0	0	0	0	0	0	0	0	0	0	0	0	0	0	0	0	0	0	0	0	1	VEP_chr07:21800016-21803147
TRANS	chr01	6463531	6466663	chr01:6463531-6466663	3132	5	0	0	0	0	0	1	1	0	1	0	0	0	0	0	0	1	0	0	0	0	1	0	0	0	0	DOYA_chr07:18117322-18120461|DUD_chr07:21527563-21530698|ESL_chr07:17552270-17555412|PI161_chr07:17774205-17777344|SAS_chr07:17758867-17762013
TRANS	chr01	6463958	6466663	chr01:6463958-6466663	2705	2	0	0	0	0	0	0	0	0	1	0	0	0	0	0	0	1	0	0	0	0	0	0	0	0	0	ESL_chr11:18021909-18024621|PI161_chr11:21761730-21764454
TRANS	chr01	6464094	6466664	chr01:6464094-6466664	2570	1	0	0	0	0	0	0	0	0	0	0	0	0	0	0	0	0	0	0	0	0	0	0	0	0	1	VEP_chr03:20139945-20142519
TRANS	chr01	6464190	6466661	chr01:6464190-6466661	2471	1	0	0	0	0	0	0	0	0	0	0	0	0	0	0	0	0	0	0	0	0	0	0	0	0	1	VEP_chr06:5567262-5569725
TRANS	chr01	6464327	6466663	chr01:6464327-6466663	2336	1	0	0	0	0	0	0	0	0	1	0	0	0	0	0	0	0	0	0	0	0	0	0	0	0	0	ESL_chr06:8610953-8613295
TRANS	chr01	6464512	6466663	chr01:6464512-6466663	2151	1	0	0	0	1	0	0	0	0	0	0	0	0	0	0	0	0	0	0	0	0	0	0	0	0	0	BDR_chr02:11862238-11860072
TRANS	chr01	6464653	6466663	chr01:6464653-6466663	2010	1	0	0	0	0	0	0	0	0	1	0	0	0	0	0	0	0	0	0	0	0	0	0	0	0	0	ESL_chr10:15183513-15181497
TRANS	chr01	6483291	6501751	chr01:6483291-6501751	18460	1	0	0	0	0	1	0	0	0	0	0	0	0	0	0	0	0	0	0	0	0	0	0	0	0	0	BEL_chr12:22148769-22130328
TRANS	chr01	6512688	6515996	chr01:6512688-6515996	3308	1	0	0	0	0	1	0	0	0	0	0	0	0	0	0	0	0	0	0	0	0	0	0	0	0	0	BEL_chr12:22117130-22113834
TRANS	chr01	6521199	6543124	chr01:6521199-6543124	21925	1	0	0	0	0	1	0	0	0	0	0	0	0	0	0	0	0	0	0	0	0	0	0	0	0	0	BEL_chr12:22098397-22076475
TRANS	chr01	6557553	6560867	chr01:6557553-6560867	3314	1	0	0	0	0	1	0	0	0	0	0	0	0	0	0	0	0	0	0	0	0	0	0	0	0	0	BEL_chr12:22063771-22060456
TRANS	chr01	6568252	6571157	chr01:6568252-6571157	2905	1	0	0	0	0	1	0	0	0	0	0	0	0	0	0	0	0	0	0	0	0	0	0	0	0	0	BEL_chr12:22053098-22050178
TRANS	chr01	6600222	6603083	chr01:6600222-6603083	2861	1	0	0	0	0	0	0	0	0	1	0	0	0	0	0	0	0	0	0	0	0	0	0	0	0	0	ESL_chr06:8645184-8642256
TRANS	chr01	6600222	6608582	chr01:6600222-6608582	8360	1	0	0	0	1	0	0	0	0	0	0	0	0	0	0	0	0	0	0	0	0	0	0	0	0	0	BDR_chr08:7996354-7987785
TRANS	chr01	6603083	6608582	chr01:6603083-6608582	5499	1	0	0	0	0	0	0	0	0	1	0	0	0	0	0	0	0	0	0	0	0	0	0	0	0	0	ESL_chr06:8642164-8636610
TRANS	chr01	6609450	6611787	chr01:6609450-6611787	2337	1	0	0	0	0	1	0	0	0	0	0	0	0	0	0	0	0	0	0	0	0	0	0	0	0	0	BEL_chr12:22047663-22045325
TRANS	chr01	6619961	6633572	chr01:6619961-6633572	13611	1	0	0	0	0	1	0	0	0	0	0	0	0	0	0	0	0	0	0	0	0	0	0	0	0	0	BEL_chr12:22042852-22029275
TRANS	chr01	6635511	6641954	chr01:6635511-6641954	6443	1	0	0	0	0	1	0	0	0	0	0	0	0	0	0	0	0	0	0	0	0	0	0	0	0	0	BEL_chr12:22027021-22020581
TRANS	chr01	6651668	6666158	chr01:6651668-6666158	14490	1	0	0	0	0	1	0	0	0	0	0	0	0	0	0	0	0	0	0	0	0	0	0	0	0	0	BEL_chr12:21985117-21970607
TRANS	chr01	6666875	6679526	chr01:6666875-6679526	12651	1	0	0	0	0	1	0	0	0	0	0	0	0	0	0	0	0	0	0	0	0	0	0	0	0	0	BEL_chr12:21959813-21947169
TRANS	chr01	6679527	6681654	chr01:6679527-6681654	2127	1	0	0	0	0	0	0	0	0	0	0	0	0	0	0	0	1	0	0	0	0	0	0	0	0	0	PI161_chr02:17986403-17988537
TRANS	chr01	6679527	6681791	chr01:6679527-6681791	2264	1	0	0	0	0	0	1	0	0	0	0	0	0	0	0	0	0	0	0	0	0	0	0	0	0	0	DOYA_chr11:11569914-11572210
TRANS	chr01	6679527	6681794	chr01:6679527-6681794	2267	1	0	0	0	0	0	1	0	0	0	0	0	0	0	0	0	0	0	0	0	0	0	0	0	0	0	DOYA_chr07:2991007-2993303
TRANS	chr01	6679527	6682266	chr01:6679527-6682266	2739	1	0	0	0	0	0	0	1	0	0	0	0	0	0	0	0	0	0	0	0	0	0	0	0	0	0	DUD_chr10:19773807-19776568
TRANS	chr01	6679527	6683955	chr01:6679527-6683955	4428	1	0	0	0	0	0	0	0	0	0	1	0	0	0	0	0	0	0	0	0	0	0	0	0	0	0	INB_chr12:24702495-24706924
TRANS	chr01	6679528	6681794	chr01:6679528-6681794	2266	4	0	0	0	1	0	0	0	1	0	0	0	0	0	1	0	0	0	0	0	0	0	0	0	0	1	BDR_chr08:4039556-4037287|DUL_chr08:4049139-4046872|NY_chr08:4107221-4104946|VEP_chr08:4082802-4080535
TRANS	chr01	6683956	6731973	chr01:6683956-6731973	48017	1	0	0	0	0	1	0	0	0	0	0	0	0	0	0	0	0	0	0	0	0	0	0	0	0	0	BEL_chr12:21947171-21899164
TRANS	chr01	6744977	6750380	chr01:6744977-6750380	5403	1	0	0	0	0	0	0	0	0	0	0	0	0	0	0	0	1	0	0	0	0	0	0	0	0	0	PI161_chr04:26196762-26191384
TRANS	chr01	6753531	6755833	chr01:6753531-6755833	2302	1	0	0	0	0	1	0	0	0	0	0	0	0	0	0	0	0	0	0	0	0	0	0	0	0	0	BEL_chr12:21875072-21872771
TRANS	chr01	6777300	6779615	chr01:6777300-6779615	2315	4	0	0	0	0	0	0	1	0	0	1	0	0	0	1	0	0	0	0	0	0	0	0	0	0	1	DUD_chr05:12963774-12961452|INB_chr05:13381786-13379471|NY_chr05:9595328-9593009|VEP_chr05:9834794-9832481
TRANS	chr01	6777300	6786763	chr01:6777300-6786763	9463	1	0	0	0	1	0	0	0	0	0	0	0	0	0	0	0	0	0	0	0	0	0	0	0	0	0	BDR_chr04:14928843-14938298
TRANS	chr01	6777301	6779616	chr01:6777301-6779616	2315	1	0	0	0	0	0	0	0	0	0	1	0	0	0	0	0	0	0	0	0	0	0	0	0	0	0	INB_chr10:18149070-18151387
TRANS	chr01	6777301	6779619	chr01:6777301-6779619	2318	1	0	0	0	0	0	0	0	0	0	1	0	0	0	0	0	0	0	0	0	0	0	0	0	0	0	INB_chr06:11107686-11105381
TRANS	chr01	6777301	6784877	chr01:6777301-6784877	7576	1	0	0	0	0	0	0	1	0	0	0	0	0	0	0	0	0	0	0	0	0	0	0	0	0	0	DUD_chr06:3884016-3891596
TRANS	chr01	6777301	6785059	chr01:6777301-6785059	7758	3	0	0	0	1	0	0	0	0	0	0	0	0	0	1	0	0	0	0	0	0	0	0	0	0	1	BDR_chr07:10872266-10880021|NY_chr07:10819947-10827699|VEP_chr07:10681141-10688893
TRANS	chr01	6777301	6785391	chr01:6777301-6785391	8090	1	0	0	0	0	0	0	0	1	0	0	0	0	0	0	0	0	0	0	0	0	0	0	0	0	0	DUL_chr06:3606600-3598483
TRANS	chr01	6777301	6786764	chr01:6777301-6786764	9463	5	0	0	0	1	0	0	0	1	0	1	0	0	0	1	0	0	0	0	0	0	0	0	0	0	1	BDR_chr06:3960093-3969558|DUL_chr06:3993655-4003106|INB_chr06:4215151-4224582|NY_chr06:4054038-4063486|VEP_chr06:4004043-4013505
TRANS	chr01	6777301	6786765	chr01:6777301-6786765	9464	4	0	0	0	0	0	1	0	0	0	1	0	0	0	1	0	0	0	0	0	0	0	0	0	0	1	DOYA_chr11:6178484-6187941|INB_chr11:6223742-6233188|NY_chr11:6215869-6225324|VEP_chr11:6253677-6263142
TRANS	chr01	6778167	6784453	chr01:6778167-6784453	6286	1	0	0	0	0	0	0	0	0	0	0	0	0	0	0	0	0	0	0	0	0	0	0	0	0	1	VEP_chr03:15561960-15568250
TRANS	chr01	6778168	6783882	chr01:6778168-6783882	5714	1	0	0	0	1	0	0	0	0	0	0	0	0	0	0	0	0	0	0	0	0	0	0	0	0	0	BDR_chr02:17167194-17172924
TRANS	chr01	6778168	6784453	chr01:6778168-6784453	6285	1	0	0	0	0	0	0	1	0	0	0	0	0	0	0	0	0	0	0	0	0	0	0	0	0	0	DUD_chr12:6680097-6673781
TRANS	chr01	6778246	6784453	chr01:6778246-6784453	6207	1	0	0	0	0	0	0	0	1	0	0	0	0	0	0	0	0	0	0	0	0	0	0	0	0	0	DUL_chr12:12518597-12524835
TRANS	chr01	6778295	6785025	chr01:6778295-6785025	6730	1	0	0	0	0	0	0	0	0	0	0	0	0	0	0	0	0	0	0	0	0	0	0	0	0	1	VEP_chr11:9503566-9510293
TRANS	chr01	6778298	6784430	chr01:6778298-6784430	6132	1	0	0	0	0	0	0	0	1	0	0	0	0	0	0	0	0	0	0	0	0	0	0	0	0	0	DUL_chr03:8628092-8634231
TRANS	chr01	6778298	6784453	chr01:6778298-6784453	6155	1	0	0	0	0	0	0	1	0	0	0	0	0	0	0	0	0	0	0	0	0	0	0	0	0	0	DUD_chr07:19324540-19318350
TRANS	chr01	6778298	6785025	chr01:6778298-6785025	6727	1	0	0	0	0	0	0	0	0	0	1	0	0	0	0	0	0	0	0	0	0	0	0	0	0	0	INB_chr04:14906061-14899338
TRANS	chr01	6778300	6784510	chr01:6778300-6784510	6210	1	0	0	0	0	0	1	0	0	0	0	0	0	0	0	0	0	0	0	0	0	0	0	0	0	0	DOYA_chr10:22840420-22834183
TRANS	chr01	6778300	6784608	chr01:6778300-6784608	6308	1	0	0	0	0	0	1	0	0	0	0	0	0	0	0	0	0	0	0	0	0	0	0	0	0	0	DOYA_chr07:6050733-6057041
TRANS	chr01	6778302	6784461	chr01:6778302-6784461	6159	1	0	0	0	0	0	0	0	0	0	1	0	0	0	0	0	0	0	0	0	0	0	0	0	0	0	INB_chr08:19781179-19787339
TRANS	chr01	6778660	6784453	chr01:6778660-6784453	5793	1	0	0	0	0	0	0	1	0	0	0	0	0	0	0	0	0	0	0	0	0	0	0	0	0	0	DUD_chr07:29121525-29115716
TRANS	chr01	6779133	6784510	chr01:6779133-6784510	5377	1	0	0	0	0	0	1	0	0	0	0	0	0	0	0	0	0	0	0	0	0	0	0	0	0	0	DOYA_chr03:17457916-17452521
TRANS	chr01	6780047	6784427	chr01:6780047-6784427	4380	1	0	0	0	0	0	0	0	0	0	0	0	0	0	0	0	0	0	0	0	0	0	0	0	0	1	VEP_chr04:6037565-6033172
TRANS	chr01	6780068	6784511	chr01:6780068-6784511	4443	2	0	0	0	1	0	0	0	0	0	0	0	0	0	0	0	0	0	0	0	0	0	0	0	0	1	BDR_chr11:13045927-13041479|VEP_chr11:13110045-13105592
TRANS	chr01	6780890	6784453	chr01:6780890-6784453	3563	1	0	0	0	0	0	0	0	0	0	1	0	0	0	0	0	0	0	0	0	0	0	0	0	0	0	INB_chr11:1261742-1265306
TRANS	chr01	6780895	6784453	chr01:6780895-6784453	3558	1	0	0	0	0	0	1	0	0	0	0	0	0	0	0	0	0	0	0	0	0	0	0	0	0	0	DOYA_chr11:1275892-1279456
TRANS	chr01	6781450	6784461	chr01:6781450-6784461	3011	2	0	0	0	1	0	0	1	0	0	0	0	0	0	0	0	0	0	0	0	0	0	0	0	0	0	BDR_chr02:10642465-10645472|DUD_chr02:10684643-10687655
TRANS	chr01	6781765	6786763	chr01:6781765-6786763	4998	1	0	0	0	0	0	1	0	0	0	0	0	0	0	0	0	0	0	0	0	0	0	0	0	0	0	DOYA_chr08:24060204-24065180
TRANS	chr01	6783084	6786763	chr01:6783084-6786763	3679	1	0	0	0	1	0	0	0	0	0	0	0	0	0	0	0	0	0	0	0	0	0	0	0	0	0	BDR_chr04:10153314-10156963
TRANS	chr01	6784437	6786763	chr01:6784437-6786763	2326	1	0	0	0	0	0	1	0	0	0	0	0	0	0	0	0	0	0	0	0	0	0	0	0	0	0	DOYA_chr08:33992980-33995306
TRANS	chr01	6784442	6786763	chr01:6784442-6786763	2321	3	0	0	0	1	0	0	0	0	0	0	0	0	0	1	0	0	0	0	0	0	0	0	0	0	1	BDR_chr07:12546604-12548919|NY_chr11:10672510-10670176|VEP_chr07:12359481-12361792
TRANS	chr01	6784442	6786764	chr01:6784442-6786764	2322	2	0	0	0	0	0	0	0	0	0	0	0	0	0	1	0	0	0	0	0	0	0	0	0	0	1	NY_chr07:10819945-10822264|VEP_chr07:10681139-10683456
TRANS	chr01	6784443	6786763	chr01:6784443-6786763	2320	1	0	0	0	0	0	0	0	0	0	0	0	0	0	0	0	0	0	0	0	0	0	0	0	0	1	VEP_chr07:10557317-10555003
TRANS	chr01	6784443	6786764	chr01:6784443-6786764	2321	1	0	0	0	0	0	0	1	0	0	0	0	0	0	0	0	0	0	0	0	0	0	0	0	0	0	DUD_chr06:3884015-3886320
TRANS	chr01	6784444	6786764	chr01:6784444-6786764	2320	5	0	0	0	1	0	0	1	1	0	1	0	0	0	0	0	0	0	0	0	0	0	0	0	0	1	BDR_chr10:15667774-15670074|DUD_chr10:15616829-15619129|DUL_chr06:3606600-3604265|INB_chr10:18149070-18151387|VEP_chr10:15620579-15622879
TRANS	chr01	6814895	6822842	chr01:6814895-6822842	7947	1	0	0	0	0	1	0	0	0	0	0	0	0	0	0	0	0	0	0	0	0	0	0	0	0	0	BEL_chr12:21819888-21811908
TRANS	chr01	6823994	6826330	chr01:6823994-6826330	2336	1	0	0	0	0	0	0	0	0	0	0	0	0	0	1	0	0	0	0	0	0	0	0	0	0	0	NY_chr11:9479819-9482156
TRANS	chr01	6823997	6831592	chr01:6823997-6831592	7595	1	0	0	0	0	0	0	0	0	0	1	0	0	0	0	0	0	0	0	0	0	0	0	0	0	0	INB_chr12:10184748-10177178
TRANS	chr01	6823997	6832149	chr01:6823997-6832149	8152	3	0	0	0	1	0	1	0	0	0	0	0	0	0	1	0	0	0	0	0	0	0	0	0	0	0	BDR_chr12:9908377-9900226|DOYA_chr12:10084376-10076228|NY_chr12:9998085-9989958
TRANS	chr01	6823997	6833486	chr01:6823997-6833486	9489	1	0	0	0	0	0	0	0	0	0	0	0	0	0	1	0	0	0	0	0	0	0	0	0	0	0	NY_chr03:5162325-5152851
TRANS	chr01	6823998	6826330	chr01:6823998-6826330	2332	1	0	0	0	0	0	0	0	1	0	0	0	0	0	0	0	0	0	0	0	0	0	0	0	0	0	DUL_chr03:5822048-5824368
TRANS	chr01	6823998	6826332	chr01:6823998-6826332	2334	1	0	0	0	0	0	0	1	0	0	0	0	0	0	0	0	0	0	0	0	0	0	0	0	0	0	DUD_chr10:22087927-22090260
TRANS	chr01	6823998	6831143	chr01:6823998-6831143	7145	3	0	0	0	0	0	1	0	1	0	1	0	0	0	0	0	0	0	0	0	0	0	0	0	0	0	DOYA_chr03:8714694-8721849|DUL_chr03:8627084-8634231|INB_chr03:8439726-8446860
TRANS	chr01	6823998	6832149	chr01:6823998-6832149	8151	1	0	0	0	0	0	1	0	0	0	0	0	0	0	0	0	0	0	0	0	0	0	0	0	0	0	DOYA_chr10:22313143-22321294
TRANS	chr01	6823998	6833486	chr01:6823998-6833486	9488	1	0	0	0	0	0	0	0	0	0	0	0	0	0	0	0	0	0	0	0	0	0	0	0	0	1	VEP_chr11:9502566-9512046
TRANS	chr01	6824590	6831394	chr01:6824590-6831394	6804	1	0	0	0	0	0	0	1	0	0	0	0	0	0	0	0	0	0	0	0	0	0	0	0	0	0	DUD_chr04:14453234-14460024
TRANS	chr01	6824948	6831174	chr01:6824948-6831174	6226	2	0	0	0	0	0	0	0	1	0	1	0	0	0	0	0	0	0	0	0	0	0	0	0	0	0	DUL_chr08:19950308-19956543|INB_chr08:19781120-19787339
TRANS	chr01	6824954	6833486	chr01:6824954-6833486	8532	1	0	0	0	0	0	0	0	1	0	0	0	0	0	0	0	0	0	0	0	0	0	0	0	0	0	DUL_chr10:22516192-22524743
TRANS	chr01	6824976	6831589	chr01:6824976-6831589	6613	1	0	0	0	0	0	0	0	0	0	0	0	0	0	0	0	0	0	0	0	0	0	0	0	0	1	VEP_chr10:15621530-15628165
TRANS	chr01	6824976	6831738	chr01:6824976-6831738	6762	1	0	0	0	0	0	0	0	0	0	0	0	0	0	1	0	0	0	0	0	0	0	0	0	0	0	NY_chr10:15819598-15826345
TRANS	chr01	6825002	6831174	chr01:6825002-6831174	6172	1	0	0	0	0	0	1	0	0	0	0	0	0	0	0	0	0	0	0	0	0	0	0	0	0	0	DOYA_chr03:15516945-15523122
TRANS	chr01	6825009	6829526	chr01:6825009-6829526	4517	1	0	0	0	0	0	0	0	0	0	0	0	0	0	0	0	0	0	0	0	0	0	0	0	0	1	VEP_chr12:9035603-9040117
TRANS	chr01	6825009	6830088	chr01:6825009-6830088	5079	1	0	0	0	1	0	0	0	0	0	0	0	0	0	0	0	0	0	0	0	0	0	0	0	0	0	BDR_chr03:17215749-17210676
TRANS	chr01	6825009	6831165	chr01:6825009-6831165	6156	1	0	0	0	0	0	1	0	0	0	0	0	0	0	0	0	0	0	0	0	0	0	0	0	0	0	DOYA_chr03:17309055-17302906
TRANS	chr01	6825009	6831394	chr01:6825009-6831394	6385	3	0	0	0	1	0	0	1	0	0	1	0	0	0	0	0	0	0	0	0	0	0	0	0	0	0	BDR_chr05:14193263-14199643|DUD_chr05:13070903-13077257|INB_chr05:13497879-13504257
TRANS	chr01	6825009	6831738	chr01:6825009-6831738	6729	3	0	0	0	0	0	0	0	0	1	0	0	0	0	1	0	0	0	0	0	0	0	0	0	0	1	ESL_chr05:20403721-20396978|NY_chr06:4055034-4061751|VEP_chr06:3615860-3609124
TRANS	chr01	6825012	6831394	chr01:6825012-6831394	6382	1	0	0	0	0	0	0	0	0	0	1	0	0	0	0	0	0	0	0	0	0	0	0	0	0	0	INB_chr04:14359323-14365689
TRANS	chr01	6825013	6827762	chr01:6825013-6827762	2749	1	0	0	0	0	0	0	1	0	0	0	0	0	0	0	0	0	0	0	0	0	0	0	0	0	0	DUD_chr02:10681898-10684651
TRANS	chr01	6825013	6830088	chr01:6825013-6830088	5075	2	0	0	0	0	0	0	0	0	0	1	0	0	0	1	0	0	0	0	0	0	0	0	0	0	0	INB_chr03:16856653-16851584|NY_chr03:16954675-16949626
TRANS	chr01	6825013	6831589	chr01:6825013-6831589	6576	1	0	0	0	0	0	0	1	0	0	0	0	0	0	0	0	0	0	0	0	0	0	0	0	0	0	DUD_chr06:3885005-3891596
TRANS	chr01	6825013	6831734	chr01:6825013-6831734	6721	1	0	0	0	0	0	0	0	0	0	1	0	0	0	0	0	0	0	0	0	0	0	0	0	0	0	INB_chr03:11902771-11896074
TRANS	chr01	6825014	6831166	chr01:6825014-6831166	6152	1	0	0	0	0	0	0	0	0	0	0	0	0	0	0	0	0	0	0	0	0	0	0	0	0	1	VEP_chr03:15562093-15568250
[truncated: 106,013 more rows]
